# Supplementary material for: Sustainable Polymerization of Natural Lactones via Iron Catalysis: An Integrated Experimental and Computational Study
Source: ACS Sustain Chem Eng. 2025 Nov 5;13(45):19613–24. doi: 10.1021/acssuschemeng.5c07947 (PMC12628644; doi:10.1021/acssuschemeng.5c07947)
Supplement: Supplementary file 1 [file sc5c07947_si_001.xyz]

   87
Fe-Neutral Precursor Singlet Spin State E(B3/D3BJ/PCM)=-2116.872585 E(PBE1PBE/PCM)=-2114.554109 E(PBE1PBE/D3BJ/PCM)=-2114.68452 E(M062X/PCM)=-2115.873728 E(wB97XD/PCM)=-2116.149677
Fe     0.063594    -0.040833     0.074360
Si    -0.843732     1.997580     2.037183
Si    -1.423223     2.617646    -0.963759
 N    -0.714699    -1.349446    -1.153209
 N    -0.835900     1.581673     0.326067
 N     1.653644    -0.613269    -0.568043
 C     1.590315    -1.266010    -1.856965
 H     2.284456    -2.128388    -1.926127
 H     1.878121    -0.590620    -2.691520
 C     0.188190    -1.760049    -2.079649
 C    -2.944275    -1.558731    -0.080671
 C    -0.154573    -2.615580    -3.126413
 H     0.605549    -2.902827    -3.856037
 C    -1.976836    -1.861914    -1.182814
 C     2.958473    -0.379669    -0.040838
 C    -4.144082    -0.860088    -0.357498
 C     4.809530    -1.123585     1.358269
 H     5.253169    -1.865016     2.028328
 C    -1.456138    -3.105563    -3.200668
 H    -1.754298    -3.786732    -4.001086
 C    -2.361747    -2.738070    -2.205633
 H    -3.374514    -3.142864    -2.196068
 C    -3.649827    -1.862548     2.221652
 H    -3.469540    -2.271553     3.219336
 C     3.693303     0.793203    -0.368674
 C    -2.704874    -2.090845     1.211874
 C     4.967445     0.973575     0.189601
 H     5.538403     1.872054    -0.056845
 C     3.534212    -1.354830     0.824676
 C     3.152424     1.837880    -1.340480
 H     2.082681     1.623115    -1.482075
 C     2.813732    -2.655034     1.173946
 H     1.835550    -2.621521     0.674763
 C    -5.057684    -0.648583     0.685771
 H    -5.975995    -0.091447     0.482173
 C     5.525987     0.030555     1.049378
 H     6.519954     0.193337     1.474457
 C    -0.533664     4.294448    -1.058738
 H    -0.744413     4.929555    -0.184269
 H    -0.872563     4.843874    -1.954209
 H     0.558294     4.177142    -1.128421
 C    -4.488854    -0.362250    -1.743107
 H    -3.619186     0.054317    -2.268590
 H    -4.889204    -1.173726    -2.374529
 H    -5.260913     0.418989    -1.695294
 C    -1.488469    -2.935292     1.511611
 H    -1.378132    -3.758243     0.786586
 H    -1.556175    -3.375317     2.516650
 H    -0.559885    -2.343610     1.461183
 C    -4.813866    -1.138072     1.967465
 H    -5.537244    -0.963716     2.767966
 C     3.567576    -3.886789     0.639938
 H     3.735548    -3.818676    -0.447002
 H     2.996335    -4.809267     0.837800
 H     4.554616    -4.000242     1.118195
 C    -2.592873     2.105560     2.758173
 H    -3.167243     2.932415     2.310854
 H    -2.552162     2.279677     3.847352
 H    -3.151612     1.174017     2.577727
 C    -1.153845     1.808382    -2.658925
 H    -0.078735     1.654357    -2.846661
 H    -1.539913     2.468917    -3.453940
 H    -1.650775     0.832000    -2.760026
 C     2.547656    -2.783981     2.683978
 H     3.485532    -2.832685     3.261455
 H     1.978847    -3.703597     2.901022
 H     1.966866    -1.928439     3.061268
 C     0.028065     3.639834     2.422169
 H     1.045127     3.668253     1.998551
 H     0.112081     3.771229     3.514691
 H    -0.523364     4.508149     2.028614
 C     0.093425     0.659543     3.016351
 H    -0.398849    -0.324913     2.967814
 H     0.129859     0.955232     4.079783
 H     1.137437     0.541750     2.678964
 C    -3.268642     3.036092    -0.763890
 H    -3.873782     2.151059    -0.517286
 H    -3.670818     3.484130    -1.688815
 H    -3.416681     3.770903     0.044809
 C     3.846625     1.734524    -2.713168
 H     4.921450     1.968587    -2.633578
 H     3.401875     2.443319    -3.431525
 H     3.763899     0.722371    -3.139630
 C     3.261673     3.269867    -0.792163
 H     2.747276     3.368392     0.175670
 H     2.805611     3.986646    -1.493431
 H     4.309785     3.579507    -0.651386
   87
Fe-Neutral Precursor Triplet Spin State E(B3/D3BJ/PCM)=-2116.911165 E(PBE1PBE/PCM)=-2114.606816 E(PBE1PBE/D3BJ/PCM)=-2114.734751 E(M062X/PCM)=-2115.93379 E(wB97XD/PCM)=-2116.190492
Fe     0.125283    -0.045187    -0.145293
Si     0.328020     2.330128     1.850094
Si     0.784169     2.847304    -1.175792
 N     0.958140    -1.771104    -0.841078
 N    -1.466754    -0.978337    -0.457359
 N     0.465131     1.779907     0.183056
 C     2.268068    -2.130668    -0.832079
 C     0.050628    -2.554523    -1.465639
 C     2.693475    -3.290139    -1.486906
 C     0.426309    -3.714558    -2.151081
 C     1.766130    -4.087441    -2.163226
 H     3.750310    -3.559975    -1.453113
 H    -0.336581    -4.313962    -2.652373
 H     2.087893    -4.995076    -2.679831
 C    -1.376955    -2.099340    -1.356812
 H    -1.988377    -2.962929    -1.020360
 C    -2.765146    -0.663438     0.026918
 C    -3.693091     0.060130    -0.775818
 C    -3.164474    -1.100036     1.326539
 C    -4.974128     0.331444    -0.274302
 C    -4.454193    -0.796815     1.785272
 C    -5.358532    -0.087709     0.996723
 H    -5.686159     0.885391    -0.892005
 H    -4.763394    -1.129551     2.778907
 H    -6.360525     0.135863     1.372642
 C     3.253270    -1.296130    -0.073609
 C     4.122837    -0.424399    -0.767580
 C     3.352158    -1.458573     1.327851
 C     5.068889     0.304562    -0.032999
 C     4.315149    -0.713806     2.023435
 C     5.164377     0.165180     1.351398
 H     5.738180     0.990363    -0.558872
 H     4.399067    -0.832322     3.106931
 H     5.907916     0.740680     1.908653
 C     2.462136    -2.429448     2.067547
 H     1.398068    -2.169293     1.955932
 H     2.581484    -3.456950     1.685874
 H     2.695257    -2.438538     3.141571
 C     4.051948    -0.272805    -2.269307
 H     4.352451    -1.198335    -2.787625
 H     3.031722    -0.035341    -2.607736
 H     4.715556     0.532406    -2.615122
 C    -3.335955     0.536135    -2.179999
 C    -3.539119     2.050768    -2.352351
 C    -4.111116    -0.241019    -3.260903
 H    -2.264017     0.333659    -2.318268
 H    -2.987889     2.614989    -1.585557
 H    -3.181838     2.381327    -3.341696
 H    -4.601839     2.333403    -2.277299
 H    -3.959443    -1.328273    -3.169724
 H    -5.195551    -0.054483    -3.187118
 H    -3.789191     0.064235    -4.270768
 C    -2.240044    -1.938089     2.206156
 C    -2.552810    -3.441252     2.069246
 C    -2.260910    -1.524834     3.686658
 H    -1.219371    -1.782608     1.824700
 H    -2.484938    -3.778449     1.023577
 H    -1.850074    -4.046435     2.666849
 H    -3.573590    -3.665025     2.421958
 H    -2.093791    -0.444252     3.810334
 H    -3.218888    -1.772889     4.172302
 H    -1.471826    -2.056021     4.243859
 H    -1.741610    -1.886174    -2.389417
 C     0.447560     1.953032    -2.816603
 H    -0.615930     1.690030    -2.923212
 H     0.719829     2.602521    -3.666154
 H     1.035172     1.024255    -2.910661
 C    -0.285217     4.417473    -1.162224
 H    -1.360412     4.177576    -1.164130
 H    -0.084538     5.043812    -0.277931
 H    -0.077349     5.032167    -2.054824
 C     2.600293     3.399693    -1.207951
 H     2.850913     4.033083    -0.342867
 H     3.275831     2.529843    -1.188139
 H     2.813372     3.980606    -2.121871
 C    -1.428161     2.943159     2.211192
 H    -1.692005     3.802100     1.573124
 H    -2.167583     2.148167     2.019764
 H    -1.532400     3.261257     3.262774
 C     0.720478     0.906205     3.039623
 H     0.097671     0.017175     2.850745
 H     1.777048     0.606935     2.949152
 H     0.542247     1.213750     4.084301
 C     1.544495     3.724642     2.277814
 H     2.588356     3.410549     2.114853
 H     1.369441     4.639020     1.688597
 H     1.437611     3.994860     3.342441
   87
Fe-Neutral Precursor Quintet Spin State E(B3/D3BJ/PCM)=-2116.940763 E(PBE1PBE/PCM)=-2114.649123 E(PBE1PBE/D3BJ/PCM)=-2114.773854 E(M062X/PCM)=-2116.001126 E(wB97XD/PCM)=-2116.226953
Fe     0.038078     0.083728    -0.080529
Si    -0.689710     2.411659     1.861988
Si    -1.272827     2.725704    -1.168992
 N    -0.822061    -1.902951    -0.698489
 N    -0.772667     1.794843     0.225014
 N     1.679355    -0.869705    -0.395980
 C     1.593281    -2.129802    -1.081269
 H     2.173599    -2.927095    -0.565998
 H     2.029415    -2.097497    -2.107114
 C     0.177916    -2.646754    -1.210162
 C    -3.183899    -1.589212    -0.065075
 C    -0.065454    -3.881902    -1.827519
 H     0.771590    -4.450990    -2.238368
 C    -2.094133    -2.371725    -0.731155
 C     3.002271    -0.476554    -0.047886
 C    -4.134535    -0.890147    -0.842230
 C     4.867518    -0.478563     1.524837
 H     5.299546    -0.784837     2.481575
 C    -1.367613    -4.361676    -1.893380
 H    -1.584905    -5.323554    -2.364607
 C    -2.393796    -3.600721    -1.327530
 H    -3.425925    -3.955275    -1.330545
 C    -4.352843    -0.957568     1.960787
 H    -4.446982    -0.992430     3.049396
 C     3.781061     0.315800    -0.937755
 C    -3.294844    -1.640287     1.344405
 C     5.077985     0.695892    -0.563259
 H     5.674532     1.308947    -1.244498
 C     3.565783    -0.883126     1.196966
 C     3.242061     0.758163    -2.294295
 H     2.214512     0.371696    -2.367199
 C     2.792935    -1.757127     2.181542
 H     1.778209    -1.874108     1.771234
 C    -5.176871    -0.219459    -0.185426
 H    -5.911054     0.333042    -0.777501
 C     5.624826     0.306187     0.657255
 H     6.637879     0.612173     0.931580
 C    -0.420895     4.421144    -1.266665
 H    -0.673622     5.057091    -0.402336
 H    -0.737622     4.961526    -2.175257
 H     0.676289     4.322663    -1.298613
 C    -4.056997    -0.862549    -2.351558
 H    -3.045414    -0.616840    -2.708285
 H    -4.320529    -1.839303    -2.790621
 H    -4.749939    -0.116564    -2.766338
 C    -2.324109    -2.443338     2.179069
 H    -2.316844    -3.503983     1.877751
 H    -2.588654    -2.396274     3.244752
 H    -1.291307    -2.077640     2.074401
 C    -5.285620    -0.248246     1.204219
 H    -6.104030     0.280112     1.699804
 C     3.411051    -3.162133     2.308218
 H     3.487247    -3.662673     1.329784
 H     2.802375    -3.800906     2.970252
 H     4.427601    -3.116749     2.733419
 C    -2.078944     3.637815     2.274915
 H    -2.033497     4.550189     1.658073
 H    -2.001475     3.952020     3.329903
 H    -3.071782     3.181273     2.131167
 C    -0.812296     1.780778    -2.755439
 H     0.278898     1.664629    -2.857343
 H    -1.168167     2.330705    -3.643447
 H    -1.264387     0.775313    -2.792139
 C     2.658002    -1.098687     3.565887
 H     3.635194    -0.995605     4.065480
 H     2.014997    -1.705240     4.225310
 H     2.216793    -0.093052     3.492738
 C     0.968777     3.268707     2.201538
 H     1.811460     2.580638     2.019152
 H     1.038508     3.620282     3.245365
 H     1.109579     4.141898     1.543537
 C    -0.853341     0.967715     3.085671
 H    -1.861489     0.525694     3.036361
 H    -0.683305     1.311622     4.120146
 H    -0.120072     0.165909     2.890829
 C    -3.143394     3.038534    -1.220063
 H    -3.705939     2.094463    -1.148328
 H    -3.429744     3.541781    -2.159758
 H    -3.468214     3.680482    -0.385903
 C     4.048423     0.157948    -3.460219
 H     5.087742     0.526585    -3.468199
 H     3.594538     0.427629    -4.428550
 H     4.089505    -0.941347    -3.398606
 C     3.164127     2.290318    -2.408410
 H     2.557371     2.717648    -1.595236
 H     2.708941     2.589975    -3.367002
 H     4.163085     2.754104    -2.358323
   65
Fe-OCH3 intermediate Quintet State E(B3/D3BJ/PCM)= -1358.55496
Fe     0.135526    -0.051592    -0.719913
 O     1.067379    -0.110340    -2.247154
 C     1.142888    -0.260608    -3.618514
 H     0.423391     0.389549    -4.160976
 H     2.154506    -0.002461    -3.992773
 H     0.939951    -1.304023    -3.941772
 N     1.218818     0.201151     1.176295
 C     2.551744     0.237187     1.407576
 C     0.346271     0.357903     2.189249
 C     3.048007     0.446194     2.698075
 C     0.786350     0.570124     3.502601
 C     2.152821     0.616388     3.758563
 H     4.127314     0.471873     2.858782
 H     0.054060     0.695424     4.303530
 H     2.522621     0.781153     4.773809
 C    -1.129361     0.292921     1.856743
 H    -1.593543     1.235429     2.229874
 N    -1.367711     0.068716     0.458125
 C    -2.730135    -0.039618     0.073298
 C    -3.352090    -1.318902     0.007335
 C    -3.475302     1.121621    -0.274464
 C    -4.686295    -1.409702    -0.412562
 C    -4.808801     0.980852    -0.684836
 C    -5.416252    -0.271636    -0.754690
 H    -5.166239    -2.389799    -0.476264
 H    -5.383289     1.869501    -0.961338
 H    -6.456531    -0.362040    -1.078719
 C     3.482159     0.038972     0.249933
 C     3.901432    -1.267181    -0.084740
 C     3.935180     1.158207    -0.481284
 C     4.792088    -1.433430    -1.154020
 C     4.825576     0.950267    -1.543427
 C     5.254066    -0.334211    -1.877544
 H     5.122236    -2.440837    -1.421589
 H     5.181329     1.810505    -2.116851
 H     5.948483    -0.479876    -2.709106
 C     3.462997     2.552860    -0.143886
 H     2.370126     2.642088    -0.255964
 H     3.700067     2.826914     0.897086
 H     3.929260     3.298579    -0.803673
 C     3.395260    -2.468662     0.679262
 H     3.641126    -2.407044     1.752024
 H     2.298420    -2.555419     0.610867
 H     3.830238    -3.398924     0.286538
 C    -2.567591    -2.586553     0.335449
 C    -2.100338    -3.292931    -0.951292
 C    -3.330994    -3.555975     1.251448
 H    -1.660453    -2.266773     0.869291
 H    -1.488531    -2.621628    -1.576118
 H    -1.493676    -4.184097    -0.717004
 H    -2.959188    -3.619944    -1.560805
 H    -3.674453    -3.055873     2.171039
 H    -4.216993    -3.985890     0.755948
 H    -2.683938    -4.399393     1.544282
 C    -2.838139     2.508097    -0.246937
 C    -3.592882     3.486967     0.668530
 C    -2.682119     3.083223    -1.666587
 H    -1.823851     2.380929     0.159309
 H    -3.688589     3.089384     1.691644
 H    -3.063580     4.452738     0.727110
 H    -4.610744     3.693062     0.297914
 H    -2.093310     2.407275    -2.307164
 H    -3.660690     3.232292    -2.152464
 H    -2.169609     4.059674    -1.641519
 H    -1.575628    -0.501522     2.499395
  119
Fe_Homolelptic Quintet State E(B3/D3BJ/PCM)=-2362.78662
Fe    -0.000056     0.316932     0.000456
 N    -0.789416    -0.103116     2.178851
 N     1.401412     1.147998     1.114739
 C     0.866285     1.695221     2.338607
 H     1.643727     1.819531     3.115499
 H     0.448416     2.722883     2.210124
 C    -0.231807     0.849631     2.947354
 C    -2.210326    -2.113329     1.932251
 C    -0.625247     1.054946     4.277059
 H    -0.155098     1.849151     4.861230
 C    -1.705091    -0.941343     2.717420
 C     2.790740     1.360623     0.938370
 C    -3.572921    -2.189446     1.559426
 C     5.111411     0.844196     1.521065
 H     5.833734     0.269086     2.107639
 C    -1.592756     0.225733     4.831556
 H    -1.909955     0.352010     5.869940
 C    -2.127197    -0.796345     4.045620
 H    -2.853534    -1.499721     4.455809
 C    -1.841048    -4.354172     1.081498
 H    -1.172321    -5.201854     0.909693
 C     3.273434     2.344779     0.023897
 C    -1.333824    -3.201167     1.698222
 C     4.655546     2.530612    -0.129229
 H     5.020978     3.287709    -0.827575
 C     3.740792     0.611786     1.701989
 C     2.308716     3.266411    -0.715555
 H     1.330658     2.764926    -0.708730
 C     3.304242    -0.427083     2.734356
 H     2.212704    -0.520486     2.648007
 C    -4.036894    -3.362883     0.945940
 H    -5.087163    -3.426452     0.649851
 C     5.576559     1.789839     0.609274
 H     6.649733     1.954954     0.480908
 C    -4.528937    -1.045723     1.805244
 H    -4.117157    -0.085815     1.459920
 H    -4.765403    -0.931801     2.876124
 H    -5.476487    -1.209379     1.273492
 C     0.111305    -3.162416     2.139006
 H     0.202532    -2.892918     3.203732
 H     0.592297    -4.139285     1.992425
 H     0.695559    -2.418178     1.576372
 C    -3.182231    -4.438680     0.708916
 H    -3.563599    -5.346982     0.235004
 C     3.637948     0.014993     4.172249
 H     3.212809     1.002708     4.410446
 H     3.245556    -0.708975     4.906215
 H     4.727834     0.084671     4.325717
 C     3.891608    -1.821456     2.460288
 H     4.991062    -1.827730     2.545945
 H     3.503673    -2.553752     3.188364
 H     3.631916    -2.176063     1.452912
 C     2.139171     4.597943     0.042560
 H     3.091707     5.152788     0.084859
 H     1.393532     5.242580    -0.452883
 H     1.806942     4.430758     1.078454
 C     2.700136     3.529705    -2.177490
 H     2.861733     2.592033    -2.731135
 H     1.905252     4.094858    -2.692014
 H     3.621276     4.130055    -2.259209
 N     0.789377    -0.095810    -2.179180
 N    -1.401552     1.151550    -1.111122
 C    -0.866476     1.702884    -2.333143
 H    -1.643871     1.829445    -3.109721
 H    -0.448954     2.730261    -2.201352
 C     0.231887     0.859539    -2.944522
 C     2.210513    -2.106581    -1.939017
 C     0.625643     1.069478    -4.273410
 H     0.155570     1.865655    -4.854953
 C     1.705301    -0.932060    -2.720379
 C    -2.790877     1.363651    -0.934067
 C     3.573201    -2.184101    -1.566809
 C    -5.111573     0.849141    -1.518385
 H    -5.833918     0.275892    -2.106752
 C     1.593340     0.242240    -4.830527
 H     1.910768     0.372094    -5.868399
 C     2.127699    -0.782477    -4.047976
 H     2.854198    -1.484361    -4.460420
 C     1.841062    -4.349967    -1.095056
 H     1.172228    -5.198051    -0.925674
 C    -3.273541     2.344956    -0.016516
 C     1.333859    -3.194953    -1.708023
 C    -4.655649     2.530407     0.137133
 H    -5.021048     3.285384     0.837790
 C    -3.740967     0.617275    -1.700061
 C    -2.308857     3.264219     0.725939
 H    -1.330722     2.762902     0.717283
 C    -3.304438    -0.418173    -2.735871
 H    -2.212874    -0.511712    -2.649968
 C     4.037133    -3.359513    -0.957087
 H     5.087465    -3.424172    -0.661454
 C    -5.576687     1.791970    -0.603664
 H    -6.649856     1.956734    -0.474804
 C     4.529427    -1.039857    -1.809393
 H     4.117368    -0.080635    -1.462528
 H     4.766931    -0.923821    -2.879829
 H     5.476486    -1.204613    -1.277102
 C    -0.111451    -3.154518    -2.148067
 H    -0.203142    -2.881301    -3.211803
 H    -0.592505    -4.131824    -2.004646
 H    -0.695356    -2.412166    -1.582580
 C     3.182348    -4.435887    -0.723161
 H     3.563688    -5.345724    -0.252180
 C    -3.638419     0.028603    -4.172258
 H    -3.213511     1.017178    -4.407266
 H    -3.246002    -0.692861    -4.908675
 H    -4.728343     0.098583    -4.325328
 C    -3.891628    -1.813502    -2.466380
 H    -4.991094    -1.819603    -2.551906
 H    -3.503734    -2.543308    -3.196973
 H    -3.631745    -2.171467    -1.460241
 C    -2.139631     4.598366    -0.027612
 H    -3.092234     5.153251    -0.067860
 H    -1.393988     5.241392     0.469914
 H    -1.807561     4.434785    -1.064138
 C    -2.700181     3.522368     2.188822
 H    -2.861368     2.582733     2.739246
 H    -1.905446     4.086044     2.705198
 H    -3.621540     4.122082     2.272702
  130
Fe-Dimer Nonet State E(B3/D3BJ/PCM)= -2717.18487
Fe    -1.359797     0.683016     0.188927
 O     0.030036    -0.064130    -1.052753
 C     0.050179    -0.059094    -2.459709
 H    -0.868983    -0.511924    -2.876138
 H     0.146228     0.966771    -2.860587
 H     0.902443    -0.647246    -2.847180
 N    -1.817359     2.901465     0.228393
 N    -3.196259     0.644940     0.842905
 C    -3.578025     1.832375     1.563907
 H    -4.665524     2.032737     1.481885
 H    -3.388176     1.783996     2.663079
 C    -2.859182     3.072155     1.064408
 C    -0.076497     3.792435    -1.272935
 C    -3.277060     4.346572     1.469809
 H    -4.119784     4.442407     2.158429
 C    -1.184121     3.981732    -0.282516
 C    -4.183278    -0.350698     0.668065
 C     1.244290     3.591661    -0.816700
 C    -5.717397    -1.558603    -0.802038
 H    -6.157469    -1.716744    -1.789212
 C    -2.616777     5.465738     0.974858
 H    -2.924790     6.472006     1.270351
 C    -1.562925     5.280415     0.077982
 H    -1.028281     6.129820    -0.350865
 C     0.697200     3.818080    -3.567300
 H     0.487140     3.902349    -4.637144
 C    -4.625642    -1.161669     1.754821
 C    -0.362807     3.903251    -2.653279
 C    -5.604222    -2.141781     1.530446
 H    -5.946528    -2.759355     2.365351
 C    -4.753085    -0.556875    -0.626847
 C    -4.069133    -0.968510     3.164170
 H    -3.179314    -0.330150     3.064430
 C    -4.378622     0.356056    -1.793464
 H    -3.342549     0.687792    -1.618367
 C     2.277316     3.515704    -1.762549
 H     3.301997     3.359764    -1.416956
 C    -6.146858    -2.350082     0.264349
 H    -6.905756    -3.121418     0.108052
 C     1.546749     3.458301     0.655496
 H     1.092310     2.544443     1.073661
 H     1.148482     4.309938     1.231203
 H     2.629345     3.401170     0.830829
 C    -1.775664     4.114716    -3.147926
 H    -2.178784     5.090452    -2.829964
 H    -1.817303     4.078997    -4.246199
 H    -2.463424     3.348101    -2.756890
 C     2.007887     3.632957    -3.126308
 H     2.824601     3.574056    -3.850327
 C    -5.257614     1.622010    -1.797591
 H    -5.185500     2.168695    -0.846141
 H    -4.958370     2.308824    -2.607653
 H    -6.317534     1.359628    -1.952805
 C    -4.416709    -0.319766    -3.170780
 H    -5.441875    -0.584508    -3.478221
 H    -4.020369     0.364414    -3.938870
 H    -3.808024    -1.235733    -3.189820
 C    -5.082202    -0.247142     4.074911
 H    -5.985491    -0.862461     4.223429
 H    -4.647399    -0.046871     5.068752
 H    -5.407754     0.712943     3.646316
 C    -3.606503    -2.278529     3.824450
 H    -2.866350    -2.804554     3.203735
 H    -3.139590    -2.069883     4.801278
 H    -4.444960    -2.970460     4.007285
Fe     1.408468    -0.733727     0.243929
 O     0.068853     0.065955     1.552161
 C    -0.086148    -0.101449     2.928461
 H    -0.617094     0.757374     3.387730
 H    -0.664823    -1.013156     3.185548
 H     0.892568    -0.181150     3.440780
 N     1.871142    -2.955718     0.157467
 N     3.271784    -0.727475     0.827791
 C     3.794776    -1.969335     1.322315
 H     4.821247    -2.170786     0.941728
 H     3.907122    -2.005360     2.432490
 C     2.957404    -3.166778     0.924653
 C     0.036137    -3.790120    -1.266325
 C     3.336624    -4.455512     1.326721
 H     4.215715    -4.582082     1.962976
 C     1.163089    -4.013009    -0.304493
 C     4.201106     0.339128     0.752665
 C    -1.277689    -3.598592    -0.789224
 C     5.756882     1.696528    -0.553434
 H     6.277424     1.900267    -1.493886
 C     2.590924    -5.546532     0.897742
 H     2.863087    -6.561972     1.196961
 C     1.497487    -5.322453     0.057324
 H     0.901404    -6.151025    -0.329316
 C    -0.767700    -3.766290    -3.550149
 H    -0.572042    -3.828504    -4.624208
 C     4.471098     1.161999     1.885132
 C     0.304388    -3.866109    -2.652690
 C     5.353079     2.244694     1.755451
 H     5.554898     2.879853     2.622631
 C     4.886803     0.599538    -0.471300
 C     3.856250     0.851670     3.247352
 H     3.099482     0.072581     3.073842
 C     4.734250    -0.325969    -1.676427
 H     3.967638    -1.065852    -1.401977
 C    -2.324260    -3.504572    -1.718385
 H    -3.344495    -3.354982    -1.357183
 C     5.986463     2.524792     0.544887
 H     6.668790     3.375205     0.462503
 C    -1.559372    -3.491477     0.689369
 H    -1.070507    -2.603229     1.122875
 H    -1.182056    -4.367354     1.242241
 H    -2.637760    -3.403417     0.877067
 C     1.711802    -4.058534    -3.169976
 H     2.139611    -5.020966    -2.844198
 H     1.733694    -4.037371    -4.269132
 H     2.390574    -3.272206    -2.802251
 C    -2.072973    -3.596840    -3.087668
 H    -2.899923    -3.534506    -3.799757
 C     6.040049    -1.090863    -1.964020
 H     6.387212    -1.645119    -1.077496
 H     5.898007    -1.815134    -2.784043
 H     6.852030    -0.406716    -2.262700
 C     4.238186     0.399325    -2.937661
 H     4.958371     1.160192    -3.283185
 H     4.097130    -0.315476    -3.765982
 H     3.277809     0.905085    -2.758493
 C     4.912692     0.283335     4.214933
 H     5.688138     1.033514     4.444607
 H     4.449524    -0.020335     5.169030
 H     5.422659    -0.595093     3.789174
 C     3.135983     2.051339     3.884050
 H     2.341705     2.436404     3.228352
 H     2.670357     1.757286     4.839412
 H     3.828337     2.881499     4.101500
    6
Methanol E(B3/D3BJ/PCM)=-115.76437
 C     0.642762     0.035451     0.000000
 O    -0.752600    -0.145910     0.000000
 H     1.014528     0.573314    -0.896004
 H    -1.169938     0.724467     0.000000
 H     1.108278    -0.962472     0.000000
 H     1.014528     0.573314     0.896004
   28
bis(trimethylsilyl)amide E(B3/D3BJ/PCM)=-874.14903 
 N    -1.081549    -2.184768    -0.002851
Si    -1.045784    -3.006017     1.550276
Si    -1.392940    -2.702385    -1.652993
 C    -0.641781    -1.401467    -2.800403
 H     0.446121    -1.310171    -2.646289
 H    -0.811582    -1.661269    -3.858590
 H    -1.091418    -0.408041    -2.631172
 C    -0.592860    -4.385833    -1.969105
 H     0.497714    -4.343849    -1.814750
 H    -0.996785    -5.164168    -1.300603
 H    -0.776886    -4.717904    -3.004716
 C    -3.247456    -2.837283    -2.006264
 H    -3.724662    -3.584148    -1.350362
 H    -3.753427    -1.872884    -1.832471
 H    -3.440239    -3.136477    -3.050710
 C     0.593942    -3.909944     1.826651
 H     0.755122    -4.686249     1.060424
 H     1.444378    -3.209877     1.772440
 H     0.623885    -4.402025     2.813824
 C    -1.253142    -1.686168     2.887504
 H    -0.443171    -0.938033     2.843439
 H    -2.211824    -1.152384     2.779655
 H    -1.229018    -2.135317     3.894364
 C    -2.454437    -4.262523     1.655270
 H    -3.434895    -3.772239     1.540069
 H    -2.372624    -5.036951     0.874613
 H    -2.445476    -4.779504     2.629585
 H    -0.877204    -1.189540     0.069384
   22
Fe-Dimer Nonet State E(B3/D3BJ/PCM)=-708.70565
Fe    -1.513516    -0.321102     0.000307
 O    -0.360488     1.224660     0.001877
 O    -3.020342    -1.274561    -0.000114
 C    -0.612538     2.607516     0.003761
 H    -1.188919     2.917694     0.897160
 H     0.334985     3.175943     0.006338
 H    -1.185848     2.920698    -0.890569
 C    -4.405127    -1.320710    -0.001806
 H    -4.764933    -2.368792     0.010339
 H    -4.846233    -0.818368     0.884287
 H    -4.842930    -0.840257    -0.901556
Fe     1.488491     0.271903     0.000802
 O     0.335522    -1.273831    -0.000903
 O     2.994401     1.226926     0.001423
 C     0.587748    -2.656666    -0.002493
 H     1.164352    -2.968974     0.890017
 H    -0.359691    -3.225238    -0.001108
 H     1.160898    -2.967568    -0.897718
 C     4.379273     1.271915     0.004175
 H     4.739915     2.319652    -0.011815
 H     4.815841     0.794744     0.906268
 H     4.820834     0.765695    -0.879484   
18
ε-Caprolactone E(B3/D3BJ/PCM)=-385.25686
 C     1.306452    -0.037003     0.060659
 C     0.474821    -1.180012     0.627427
 O     0.730985     1.185794    -0.053174
 C    -0.747720    -1.567950    -0.228077
 H     1.170375    -2.026193     0.701221
 H     0.150100    -0.934632     1.654451
 O     2.441655    -0.176423    -0.309737
 C    -0.588346     1.486339     0.407756
 C    -1.959297    -0.645015    -0.064250
 H    -1.045958    -2.592290     0.049176
 H    -0.445263    -1.616885    -1.289062
 C    -1.700245     0.825975    -0.404494
 H    -0.684489     1.244177     1.481985
 H    -0.656284     2.579538     0.314819
 H    -2.787534    -1.020724    -0.688401
 H    -2.314064    -0.709292     0.981426
 H    -2.625956     1.402267    -0.233915
 H    -1.455377     0.942799    -1.474927
   83
Mechanism A Fe S1 TS1 si enantioface Quintet State E(B3/D3BJ/PCM)=-1743.82315
Fe    -0.112747    -0.090593    -0.076401
 O     0.663564     1.146758    -1.496009
 C     0.057423     1.876974    -2.525198
 H    -0.580055     2.695838    -2.139600
 H     0.813770     2.315235    -3.207162
 H    -0.582978     1.215123    -3.134952
 N     0.336947    -2.101646     0.721923
 C     1.510458    -2.771170     0.790590
 C    -0.773382    -2.626324     1.274874
 C     1.599473    -3.998489     1.456466
 C    -0.743671    -3.850546     1.955861
 C     0.458633    -4.542121     2.052933
 H     2.559313    -4.516670     1.494890
 H    -1.662898    -4.243788     2.396087
 H     0.510159    -5.499249     2.578149
 C    -2.065212    -1.851299     1.130607
 H    -2.444766    -1.650428     2.160808
 N    -1.906307    -0.659243     0.348698
 C    -3.092996     0.069416     0.076729
 C    -3.870144    -0.234043    -1.078932
 C    -3.509395     1.121335     0.942109
 C    -5.017968     0.522702    -1.351932
 C    -4.662199     1.853377     0.622621
 C    -5.415624     1.563431    -0.513573
 H    -5.613767     0.294811    -2.240536
 H    -4.979507     2.667341     1.280621
 H    -6.312236     2.145255    -0.744106
 C     2.720310    -2.211353     0.103955
 C     2.905719    -2.477321    -1.272602
 C     3.689128    -1.496073     0.842970
 C     4.082413    -2.033614    -1.892513
 C     4.858311    -1.081674     0.187439
 C     5.057961    -1.349667    -1.166781
 H     4.235012    -2.238227    -2.955615
 H     5.617892    -0.534698     0.752547
 H     5.976500    -1.021070    -1.660252
 C     3.458917    -1.124342     2.286986
 H     2.708074    -0.318181     2.337701
 H     3.085171    -1.969286     2.884975
 H     4.385243    -0.758946     2.754164
 C     1.867156    -3.232995    -2.069011
 H     1.676218    -4.232386    -1.644740
 H     0.901012    -2.703318    -2.076707
 H     2.188120    -3.364341    -3.112310
 C    -3.478470    -1.368607    -2.022027
 C    -3.223688    -0.874269    -3.456571
 C    -4.515441    -2.506684    -2.013708
 H    -2.527984    -1.774071    -1.644039
 H    -2.457465    -0.083477    -3.476333
 H    -2.875518    -1.700396    -4.099169
 H    -4.137054    -0.461641    -3.916056
 H    -4.685794    -2.890616    -0.995254
 H    -5.489806    -2.168583    -2.404467
 H    -4.180025    -3.348492    -2.642828
 C    -2.735238     1.463905     2.212450
 C    -3.594960     1.273055     3.475204
 C    -2.130402     2.877928     2.160977
 H    -1.893912     0.757728     2.272387
 H    -4.014285     0.255376     3.529019
 H    -2.993309     1.441680     4.383999
 H    -4.440898     1.980156     3.504507
 H    -1.432305     2.983971     1.317196
 H    -2.912848     3.649637     2.064937
 H    -1.566231     3.089640     3.084783
 H    -2.815365    -2.551192     0.697176
 C     1.564423     1.971924    -0.162488
 C     2.953153     2.084861    -0.777516
 O     0.858552     3.134300     0.024615
 C     3.932011     2.895664     0.091760
 H     3.305950     1.052479    -0.886100
 H     2.900300     2.517145    -1.789495
 O     1.366237     1.092720     0.741148
 C     1.273208     4.388667    -0.518073
 C     3.820650     4.413919    -0.093952
 H     4.959608     2.586533    -0.162640
 H     3.784397     2.623733     1.151240
 C     2.447658     5.009031     0.238577
 H     1.495621     4.302834    -1.596059
 H     0.385521     5.030770    -0.419740
 H     4.587717     4.916048     0.520365
 H     4.067460     4.657851    -1.144466
 H     2.460308     6.090052     0.013443
 H     2.236473     4.917661     1.318299
   83
Mechanism A Fe S1 Int1 si enantioface O-endo Quintet State E(B3/D3BJ/PCM)=-1743.83198
Fe     0.042778    -0.041796    -0.287797
 O     1.785271    -3.186830    -1.468464
 C     2.884233    -2.365326    -1.809132
 H     2.640434    -1.689308    -2.643710
 H     3.219520    -1.763598    -0.951225
 H     3.698422    -3.039975    -2.110621
 N     1.119428     1.652903     0.705490
 C     2.437361     1.913414     0.889295
 C     0.201636     2.500994     1.214251
 C     2.861189     3.029320     1.619512
 C     0.569549     3.628931     1.961095
 C     1.915765     3.896871     2.170465
 H     3.930670     3.210026     1.740440
 H    -0.209607     4.282279     2.360191
 H     2.230504     4.771899     2.744622
 C    -1.260367     2.235241     0.939353
 H    -1.638151     3.118433     0.372553
 N    -1.489722     1.008423     0.235891
 C    -2.820373     0.793680    -0.211790
 C    -3.830093     0.343192     0.689122
 C    -3.157600     1.017588    -1.578854
 C    -5.126921     0.115583     0.208974
 C    -4.465854     0.757605    -2.012706
 C    -5.449469     0.311993    -1.132838
 H    -5.901759    -0.230596     0.898540
 H    -4.722601     0.916805    -3.063621
 H    -6.464739     0.120459    -1.490351
 C     3.487315     1.037435     0.274804
 C     4.204601     0.130759     1.088405
 C     3.842585     1.233845    -1.079655
 C     5.293157    -0.556482     0.532931
 C     4.941758     0.531275    -1.594738
 C     5.669020    -0.349381    -0.794463
 H     5.851830    -1.261737     1.154037
 H     5.228837     0.683686    -2.638510
 H     6.525729    -0.885892    -1.210216
 C     3.071380     2.188313    -1.960871
 H     2.030105     1.854413    -2.097384
 H     3.027678     3.200561    -1.527004
 H     3.531125     2.265378    -2.956336
 C     3.818174    -0.099069     2.531301
 H     4.023042     0.785147     3.157371
 H     2.743171    -0.316120     2.629769
 H     4.376815    -0.944671     2.957866
 C    -3.532726     0.105532     2.168059
 C    -3.941350    -1.301563     2.636692
 C    -4.190071     1.175398     3.061302
 H    -2.441017     0.181195     2.285271
 H    -3.487273    -2.080959     2.007622
 H    -3.619363    -1.472094     3.677639
 H    -5.033963    -1.443707     2.606200
 H    -3.900760     2.194752     2.761068
 H    -5.289907     1.118499     3.003283
 H    -3.904886     1.036978     4.117963
 C    -2.139849     1.547825    -2.586669
 C    -2.602884     2.865465    -3.234161
 C    -1.778140     0.498116    -3.653567
 H    -1.221155     1.772014    -2.021266
 H    -2.848549     3.625021    -2.474530
 H    -1.812261     3.276249    -3.884225
 H    -3.498885     2.721901    -3.860443
 H    -1.334547    -0.399568    -3.196768
 H    -2.666402     0.192946    -4.231675
 H    -1.044058     0.908989    -4.367614
 H    -1.787292     2.296677     1.917507
 C     0.640212    -2.536269    -1.007825
 C    -0.479496    -3.593467    -1.077956
 O     0.881923    -2.075310     0.401123
 C    -1.626698    -3.458574    -0.071320
 H    -0.862471    -3.520623    -2.106899
 H    -0.019818    -4.590430    -0.986816
 O     0.357926    -1.379439    -1.623388
 C     1.033255    -3.029672     1.444347
 C    -1.324244    -4.065923     1.308917
 H    -2.506573    -3.978953    -0.484909
 H    -1.928511    -2.400572     0.024269
 C    -0.287549    -3.315791     2.153426
 H     1.482420    -3.947674     1.026506
 H     1.762357    -2.610659     2.158142
 H    -2.260150    -4.136641     1.889077
 H    -0.983892    -5.107706     1.160894
 H    -0.073559    -3.894282     3.070338
 H    -0.706674    -2.349650     2.487598
   83
Mechanism A Fe S1 TS2 si enantioface Quintet State E(B3/D3BJ/PCM)=-1743.82816
Fe    -0.059795     0.126583    -0.231522
 O    -1.570576     3.203311    -1.644065
 C    -2.395314     2.373764    -2.446681
 H    -1.818271     1.905783    -3.258572
 H    -2.866396     1.589934    -1.834894
 H    -3.174343     3.025364    -2.865532
 N    -1.123542    -1.841161    -0.012580
 C    -2.439511    -2.150774     0.091906
 C    -0.211307    -2.832632    -0.067296
 C    -2.870183    -3.480417     0.136075
 C    -0.586459    -4.183258    -0.033705
 C    -1.931501    -4.513201     0.068312
 H    -3.937265    -3.691603     0.225860
 H     0.186182    -4.953841    -0.083488
 H    -2.250555    -5.557993     0.100687
 C     1.248680    -2.458421    -0.165931
 H     1.637164    -2.920778    -1.104929
 N     1.471437    -1.045200    -0.102675
 C     2.836614    -0.652695    -0.067564
 C     3.512420    -0.514437     1.180066
 C     3.543335    -0.392019    -1.276616
 C     4.852762    -0.103656     1.192831
 C     4.881932     0.021142    -1.210147
 C     5.538601     0.167909     0.010093
 H     5.372664     0.005674     2.148750
 H     5.424141     0.229253    -2.136792
 H     6.583106     0.489868     0.039590
 C    -3.461501    -1.058361     0.181175
 C    -3.771066    -0.501515     1.442275
 C    -4.172014    -0.672788    -0.977490
 C    -4.798213     0.449329     1.523692
 C    -5.193146     0.280643    -0.853110
 C    -5.505991     0.838169     0.386351
 H    -5.046156     0.884911     2.495370
 H    -5.746938     0.588071    -1.744247
 H    -6.305816     1.578743     0.466648
 C    -3.841734    -1.264211    -2.328577
 H    -2.781183    -1.112031    -2.586331
 H    -4.021857    -2.351240    -2.354680
 H    -4.451491    -0.805254    -3.120105
 C    -3.026516    -0.928696     2.685725
 H    -3.137144    -2.009468     2.873104
 H    -1.945643    -0.733858     2.598882
 H    -3.396047    -0.393658     3.572192
 C     2.813023    -0.823234     2.501198
 C     2.890982     0.343673     3.500311
 C     3.351409    -2.116314     3.142633
 H     1.750844    -0.982176     2.259952
 H     2.515407     1.278087     3.056908
 H     2.290062     0.127330     4.399537
 H     3.924777     0.528237     3.835918
 H     3.274515    -2.973838     2.455633
 H     4.414085    -2.012643     3.419101
 H     2.791023    -2.364340     4.060060
 C     2.888636    -0.570032    -2.644161
 C     3.569065    -1.687482    -3.456806
 C     2.836063     0.744446    -3.441406
 H     1.847805    -0.874743    -2.461472
 H     3.590720    -2.638838    -2.900720
 H     3.033685    -1.860061    -4.405620
 H     4.611631    -1.430387    -3.708681
 H     2.255500     1.502287    -2.896512
 H     3.845418     1.141635    -3.641397
 H     2.344996     0.583518    -4.416042
 H     1.775812    -3.012342     0.643278
 C    -0.467963     2.627025    -1.088181
 C     0.436044     3.741260    -0.564257
 O    -1.087219     1.793573     0.347063
 C     1.373195     3.408531     0.603823
 H     1.029283     4.027236    -1.449050
 H    -0.188656     4.614187    -0.319751
 O     0.050976     1.599553    -1.660130
 C    -1.474456     2.497901     1.502716
 C     0.779901     3.667550     1.999847
 H     2.271772     4.039468     0.504683
 H     1.736045     2.369850     0.513729
 C    -0.315030     2.704486     2.476267
 H    -1.912087     3.468573     1.198335
 H    -2.286550     1.938189     2.000790
 H     1.599135     3.651980     2.739654
 H     0.382857     4.699748     2.018674
 H    -0.719620     3.069643     3.437827
 H     0.126778     1.713270     2.686852
   83
Mechanism A Fe S1 Int2 si enantioface Quintet State E(B3/D3BJ/PCM)=-1743.84495
Fe     0.065465    -0.015428     0.309087
 N    -0.757379    -1.816161    -0.699203
 C    -2.030833    -2.267493    -0.760537
 C     0.240080    -2.529104    -1.254013
 C    -2.336309    -3.485867    -1.374881
 C    -0.006909    -3.751401    -1.896048
 C    -1.307945    -4.238680    -1.950137
 H    -3.371553    -3.831296    -1.398341
 H     0.825344    -4.305403    -2.336532
 H    -1.524968    -5.194450    -2.434038
 C     1.644933    -1.970894    -1.164453
 H     2.006966    -1.851261    -2.215228
 N     1.713822    -0.761984    -0.398770
 C     3.017584    -0.274819    -0.133986
 C     3.706427    -0.673991     1.048686
 C     3.646213     0.637399    -1.028928
 C     4.974740    -0.140652     1.317189
 C     4.919198     1.138670    -0.721257
 C     5.584408     0.758975     0.443251
 H     5.499092    -0.434675     2.230729
 H     5.400562     1.843288    -1.405969
 H     6.575266     1.162246     0.669540
 C    -3.119610    -1.423761    -0.167439
 C    -3.389384    -1.486158     1.217753
 C    -3.887838    -0.597448    -1.020274
 C    -4.443691    -0.714942     1.730921
 C    -4.927260     0.163376    -0.466578
 C    -5.207415     0.103222     0.899311
 H    -4.664001    -0.761952     2.800705
 H    -5.525321     0.805950    -1.118742
 H    -6.025622     0.696130     1.316542
 C    -3.598457    -0.522597    -2.502161
 H    -2.538318    -0.290405    -2.689664
 H    -3.809243    -1.478242    -3.009632
 H    -4.212753     0.252265    -2.984220
 C    -2.555935    -2.339676     2.142358
 H    -2.378334    -3.344917     1.729903
 H    -1.572888    -1.868496     2.306862
 H    -3.043473    -2.452748     3.121514
 C     3.072145    -1.646178     2.040119
 C     2.577025    -0.917326     3.303068
 C     3.999624    -2.818438     2.401441
 H     2.182219    -2.063112     1.546592
 H     1.822908    -0.157292     3.047376
 H     2.112949    -1.628168     4.008156
 H     3.407826    -0.417428     3.829000
 H     4.356622    -3.343702     1.500891
 H     4.887419    -2.486560     2.965075
 H     3.468932    -3.549749     3.033828
 C     2.952220     1.083993    -2.312279
 C     3.714571     0.629718    -3.569876
 C     2.709509     2.603026    -2.335521
 H     1.964793     0.599349    -2.316612
 H     3.868664    -0.461044    -3.573801
 H     3.159405     0.897213    -4.485241
 H     4.708746     1.102837    -3.636307
 H     2.108886     2.921871    -1.469228
 H     3.654548     3.170622    -2.313310
 H     2.173270     2.900040    -3.253552
 H     2.289985    -2.781198    -0.750938
 O    -1.879003     3.232849    -1.952012
 C    -1.364057     2.954398    -3.259241
 H    -0.264961     2.949570    -3.249633
 H    -1.722516     1.978146    -3.616663
 H    -1.738751     3.755979    -3.906929
 C    -1.518560     2.421807    -0.959505
 C    -2.044071     2.834310     0.384205
 O    -0.596400     0.589262     1.915298
 C    -0.986881     3.636747     1.180104
 H    -2.958498     3.430800     0.254639
 H    -2.283577     1.906795     0.918786
 O    -0.791187     1.454776    -1.152258
 C    -1.092119     1.043627     3.119301
 C    -1.239624     3.639412     2.698487
 H    -0.978921     4.670835     0.796754
 H     0.015389     3.221912     0.985635
 C    -0.636566     2.465688     3.487929
 H    -2.207443     1.016527     3.131130
 H    -0.772931     0.374063     3.948929
 H    -0.821042     4.571203     3.116403
 H    -2.328407     3.695454     2.886007
 H    -0.866745     2.625450     4.557479
 H     0.464735     2.496946     3.401388
  101
Mechanism A Fe S2 TS1' si enantioface Quintet State E(B3/D3BJ/PCM)=-2129.096749
Fe     1.137407     0.016043     0.221664
 O    -8.360898    -1.494685    -1.101191
 C    -9.346342    -2.423412    -0.651432
 H    -9.419978    -2.418610     0.447024
 H   -10.296570    -2.102983    -1.096703
 H    -9.099842    -3.446090    -0.975693
 N     0.541871    -0.022510     2.353946
 C    -0.097900     0.906395     3.106473
 C     0.962966    -1.171867     2.920657
 C    -0.314038     0.699996     4.472721
 C     0.755508    -1.438091     4.280689
 C     0.116634    -0.487964     5.068655
 H    -0.815937     1.473820     5.056007
 H     1.108275    -2.382224     4.701919
 H    -0.043845    -0.663988     6.135309
 C     1.678601    -2.175989     2.043283
 H     1.081858    -3.119966     2.076107
 N     1.892013    -1.687529     0.714815
 C     2.737016    -2.465263    -0.117807
 C     4.147268    -2.260356    -0.097752
 C     2.183776    -3.432591    -1.003411
 C     4.959107    -3.008934    -0.961198
 C     3.037159    -4.155393    -1.849575
 C     4.415837    -3.951654    -1.833233
 H     6.040746    -2.847473    -0.956061
 H     2.614064    -4.893169    -2.537179
 H     5.065927    -4.524851    -2.499911
 C    -0.588031     2.167183     2.460868
 C     0.314198     3.213677     2.164242
 C    -1.977013     2.316562     2.223083
 C    -0.196262     4.403587     1.622281
 C    -2.441288     3.518146     1.672564
 C    -1.558049     4.558042     1.376988
 H     0.495783     5.217183     1.390529
 H    -3.511166     3.639369     1.481553
 H    -1.936712     5.493741     0.956710
 C    -2.962783     1.221475     2.565768
 H    -2.620418     0.232035     2.226651
 H    -3.124422     1.143328     3.653985
 H    -3.941040     1.417922     2.103137
 C     1.800733     3.082028     2.390886
 H     2.274841     2.638234     1.499144
 H     2.258743     4.069436     2.551800
 H     2.040358     2.449421     3.258325
 C     4.787438    -1.218864     0.816850
 C     5.314203    -0.013422     0.015832
 C     5.885360    -1.816949     1.713127
 H     3.991212    -0.838045     1.472652
 H     4.499643     0.480878    -0.535339
 H     5.765381     0.734221     0.690375
 H     6.088177    -0.319632    -0.707980
 H     5.510174    -2.674178     2.295340
 H     6.749774    -2.169553     1.126278
 H     6.260192    -1.061064     2.423374
 C     0.678768    -3.673318    -1.070933
 C     0.304091    -5.148357    -0.848673
 C     0.088118    -3.139992    -2.389137
 H     0.229411    -3.086674    -0.255968
 H     0.716633    -5.529738     0.099130
 H    -0.791561    -5.269739    -0.815417
 H     0.680277    -5.796223    -1.657845
 H     0.276603    -2.060483    -2.496891
 H     0.526454    -3.651756    -3.262291
 H    -1.003060    -3.299821    -2.422997
 H     2.629140    -2.439584     2.560437
 C    -7.101258    -1.702698    -0.666014
 C    -6.160380    -0.637195    -1.189101
 O     0.005718     0.695587    -1.350517
 C    -4.687855    -0.931987    -0.912806
 H    -6.357131    -0.508774    -2.267104
 H    -6.467015     0.318980    -0.726485
 O    -6.796444    -2.620021     0.056188
 C    -1.340187     1.011613    -1.575847
 C    -3.751459     0.185796    -1.379373
 H    -4.410258    -1.880961    -1.402999
 H    -4.554441    -1.110444     0.167189
 C    -2.270906    -0.118166    -1.134460
 H    -1.619730     1.944687    -1.045402
 H    -1.504945     1.195469    -2.659971
 H    -3.912837     0.373400    -2.457529
 H    -4.023425     1.128368    -0.868233
 H    -1.984650    -1.042241    -1.664144
 H    -2.103119    -0.313193    -0.060116
 C     1.334017     1.958125    -1.623018
 C     1.742999     1.581153    -3.042429
 O     0.710392     3.153212    -1.436722
 C     2.750371     2.572431    -3.655720
 H     2.189520     0.581676    -2.962360
 H     0.860362     1.486434    -3.693815
 O     2.094704     1.611800    -0.658041
 C     0.198403     3.933546    -2.518923
 C     2.099225     3.820925    -4.263959
 H     3.312435     2.050914    -4.447905
 H     3.493427     2.855719    -2.890306
 C     1.293665     4.678769    -3.281125
 H    -0.412377     3.315205    -3.198603
 H    -0.479039     4.651998    -2.034836
 H     2.876646     4.448093    -4.732828
 H     1.431133     3.502479    -5.086142
 H     0.816162     5.507069    -3.833738
 H     1.962381     5.145439    -2.536770
  101
Mechanism A Fe S2 Int1' si enantioface Quintet State E(B3/D3BJ/PCM)=-2129.10175
Fe    -1.408143     0.292969    -0.205573
 O     9.305819    -1.402684     0.306169
 C    10.522510    -0.719434     0.011348
 H    10.482957     0.324326     0.359435
 H    11.316681    -1.264399     0.537106
 H    10.718552    -0.713361    -1.071991
 N    -3.238942     1.487206     0.110830
 C    -4.544990     1.157156    -0.038569
 C    -2.896190     2.749780     0.436852
 C    -5.550793     2.113696     0.136091
 C    -3.863860     3.742621     0.640797
 C    -5.207188     3.422384     0.483745
 H    -6.593021     1.824211    -0.008035
 H    -3.547373     4.753390     0.908121
 H    -5.981606     4.180956     0.622756
 C    -1.424673     3.078349     0.561799
 H    -1.267899     3.488107     1.587465
 N    -0.579439     1.959703     0.263202
 C     0.813070     2.234683     0.218673
 C     1.445016     2.522545    -1.024881
 C     1.591225     2.203348     1.409760
 C     2.828138     2.751245    -1.050725
 C     2.969773     2.447930     1.334162
 C     3.591622     2.719001     0.115764
 H     3.321003     2.959134    -2.004178
 H     3.571684     2.420503     2.247107
 H     4.668321     2.904318     0.073976
 C    -4.919763    -0.247039    -0.404021
 C    -4.732710    -0.712328    -1.725699
 C    -5.534775    -1.068271     0.572833
 C    -5.191367    -1.996685    -2.055762
 C    -5.967205    -2.348642     0.202513
 C    -5.806449    -2.808188    -1.105286
 H    -5.057538    -2.360157    -3.078000
 H    -6.438891    -2.989932     0.952035
 H    -6.157053    -3.805944    -1.381552
 C    -5.730057    -0.596516     1.997103
 H    -4.815929    -0.140587     2.408616
 H    -6.525289     0.163340     2.074921
 H    -6.012975    -1.435373     2.649512
 C    -4.038803     0.116717    -2.779953
 H    -2.948390    -0.044066    -2.729096
 H    -4.361445    -0.183326    -3.787881
 H    -4.230454     1.193953    -2.667259
 C     0.653153     2.554078    -2.329540
 C     0.942880     1.311357    -3.192748
 C     0.873324     3.850484    -3.127128
 H    -0.411424     2.513997    -2.052928
 H     0.727881     0.379631    -2.646758
 H     0.328981     1.321658    -4.109614
 H     2.001496     1.281799    -3.501488
 H     0.660095     4.742747    -2.516527
 H     1.909392     3.939273    -3.493465
 H     0.213494     3.876699    -4.010395
 C     0.959728     1.879074     2.760675
 C     1.120505     3.026513     3.773050
 C     1.496343     0.554213     3.331021
 H    -0.115370     1.734687     2.579665
 H     0.713173     3.971818     3.379788
 H     0.593988     2.794896     4.714307
 H     2.179665     3.203895     4.023650
 H     1.331819    -0.269104     2.619404
 H     2.577310     0.610252     3.541999
 H     0.987726     0.299663     4.276670
 H    -1.229704     3.946762    -0.108940
 C     8.185128    -0.892138    -0.247005
 C     6.966550    -1.698415     0.150190
 O     0.785470    -1.793967    -0.920182
 C     5.671956    -1.216568    -0.499406
 H     7.173555    -2.756045    -0.090488
 H     6.898131    -1.666019     1.252537
 O     8.188015     0.083304    -0.956956
 C     1.923051    -2.328605    -0.269330
 C     4.446098    -2.026315    -0.068256
 H     5.780290    -1.256157    -1.596691
 H     5.518276    -0.151797    -0.258293
 C     3.146186    -1.534801    -0.709209
 H     1.806114    -2.258947     0.827640
 H     2.057665    -3.399300    -0.523876
 H     4.604817    -3.093362    -0.315040
 H     4.351527    -1.984182     1.033226
 H     3.224006    -1.588651    -1.809054
 H     2.981580    -0.472906    -0.461650
 C    -0.514769    -2.137091    -0.469610
 C    -0.780720    -3.642095    -0.620414
 O    -0.570525    -1.648426     0.941121
 C    -2.208349    -4.091865    -0.291573
 H    -0.568930    -3.837807    -1.682866
 H    -0.046641    -4.228349    -0.042842
 O    -1.386215    -1.374935    -1.137010
 C    -0.878174    -2.471583     2.058678
 C    -2.490024    -4.298319     1.200040
 H    -2.403444    -5.043540    -0.814584
 H    -2.908859    -3.354275    -0.712619
 C    -2.291160    -3.057195     2.075735
 H    -0.129389    -3.281128     2.155278
 H    -0.741305    -1.810739     2.929105
 H    -3.525522    -4.659791     1.323400
 H    -1.839059    -5.107569     1.582859
 H    -2.526815    -3.319235     3.122901
 H    -3.001400    -2.264333     1.783876
  101
Mechanism A Fe S2 TS2' si enantioface Quintet State E(B3/D3BJ/PCM)=-2129.098183
Fe     1.324031     0.203363    -0.010963
 O    -9.065042    -1.451764    -0.189023
 C   -10.223872    -0.620373    -0.151926
 H   -10.149554     0.192541    -0.890672
 H   -11.076066    -1.270228    -0.387365
 H   -10.352723    -0.169621     0.844083
 N     3.084357     1.554087    -0.178231
 C     4.411197     1.309666    -0.042469
 C     2.660995     2.806124    -0.449024
 C     5.351145     2.336838    -0.177702
 C     3.560177     3.869071    -0.609330
 C     4.922108     3.633966    -0.468368
 H     6.410517     2.108426    -0.049024
 H     3.174766     4.866585    -0.832291
 H     5.644158     4.447279    -0.576314
 C     1.173010     3.048295    -0.563992
 H     0.991263     3.489507    -1.573716
 N     0.399488     1.870698    -0.313059
 C    -1.000794     2.068634    -0.190531
 C    -1.576674     2.356655     1.080816
 C    -1.844935     1.964051    -1.331889
 C    -2.966729     2.508492     1.183515
 C    -3.229657     2.126348    -1.178642
 C    -3.795687     2.394293     0.067506
 H    -3.413530     2.716272     2.159832
 H    -3.881357     2.038786    -2.052779
 H    -4.878426     2.506813     0.169332
 C     4.893652    -0.075872     0.264516
 C     4.845819    -0.563063     1.590478
 C     5.486010    -0.839986    -0.769434
 C     5.413352    -1.816971     1.863197
 C     6.031531    -2.092144    -0.454696
 C     6.003846    -2.575283     0.854059
 H     5.387863    -2.198393     2.887397
 H     6.487860    -2.690227    -1.248138
 H     6.441963    -3.549396     1.086658
 C     5.545555    -0.329535    -2.192009
 H     4.567597     0.041973    -2.536405
 H     6.256559     0.506668    -2.297778
 H     5.866473    -1.125101    -2.879965
 C     4.189240     0.217573     2.703057
 H     3.098622     0.059153     2.680978
 H     4.551338    -0.120748     3.685015
 H     4.377091     1.299089     2.624519
 C    -0.714906     2.481778     2.334679
 C    -0.976575     1.332109     3.324901
 C    -0.873714     3.851730     3.017117
 H     0.331714     2.390292     2.008640
 H    -0.792992     0.353506     2.856271
 H    -0.315894     1.419116     4.204256
 H    -2.017470     1.345660     3.689951
 H    -0.667978     4.678667     2.318244
 H    -1.893703     3.998127     3.409764
 H    -0.178525     3.944655     3.868368
 C    -1.273255     1.659242    -2.713102
 C    -1.579853     2.770712    -3.731795
 C    -1.741766     0.286546    -3.227006
 H    -0.181168     1.602469    -2.593917
 H    -1.222211     3.751097    -3.378169
 H    -1.092324     2.559647    -4.698561
 H    -2.662020     2.863794    -3.922704
 H    -1.472802    -0.506075    -2.512539
 H    -2.834800     0.259613    -3.372341
 H    -1.272877     0.048670    -4.197090
 H     0.928575     3.877047     0.139589
 C    -7.887584    -0.846580     0.070559
 C    -6.732839    -1.820077    -0.047070
 O    -0.592097    -1.845695     1.242577
 C    -5.439391    -1.299730     0.574993
 H    -7.046695    -2.784472     0.385706
 H    -6.595160    -2.017070    -1.126767
 O    -7.796841     0.326714     0.338922
 C    -1.718551    -2.498735     0.662970
 C    -4.233316    -2.212262     0.337193
 H    -5.588943    -1.156630     1.659443
 H    -5.227180    -0.296611     0.173059
 C    -2.946494    -1.645749     0.941943
 H    -1.559435    -2.600700    -0.422953
 H    -1.839413    -3.510033     1.094981
 H    -4.436448    -3.218284     0.750901
 H    -4.095851    -2.355467    -0.751113
 H    -3.060671    -1.532971     2.033967
 H    -2.761587    -0.634514     0.544677
 C     0.686402    -2.154291     0.865184
 C     1.018325    -3.636849     0.801218
 O     0.633351    -1.565378    -0.872345
 C     2.427542    -3.978999     0.306213
 H     0.903413    -3.972116     1.847759
 H     0.256213    -4.179756     0.221413
 O     1.550274    -1.333552     1.323453
 C     0.934134    -2.309139    -2.026563
 C     2.573412    -4.153193    -1.210881
 H     2.734274    -4.925323     0.782674
 H     3.124772    -3.209443     0.671296
 C     2.343857    -2.905888    -2.071993
 H     0.189672    -3.123065    -2.160317
 H     0.805209    -1.637259    -2.896381
 H     3.590393    -4.531744    -1.413910
 H     1.884244    -4.950663    -1.549703
 H     2.560158    -3.168802    -3.123624
 H     3.065889    -2.118711    -1.792982
  101
Mechanism A Fe S2 Int2' si enantioface bent chain Quintet State E(B3/D3BJ/PCM)=-2129.11654
Fe     1.939742    -0.128102    -0.178958
 O    -2.120151    -0.277954    -1.905468
 C    -2.946213    -0.026765    -0.751574
 H    -2.791803    -0.836679    -0.020887
 H    -2.617558     0.911582    -0.276973
 N     1.831006    -0.882643     1.894199
 C     1.603348    -2.135468     2.351337
 C     2.111484     0.111087     2.758408
 C     1.675156    -2.428032     3.717397
 C     2.183154    -0.120014     4.139467
 C     1.969846    -1.405685     4.623863
 H     1.498148    -3.450568     4.055896
 H     2.413063     0.709373     4.812381
 H     2.031779    -1.615093     5.694885
 C     2.349751     1.495994     2.194433
 H     3.310038     1.861425     2.626884
 N     2.341921     1.523574     0.761053
 C     2.712424     2.758832     0.174554
 C     1.726571     3.741647    -0.129972
 C     4.077868     3.028623    -0.134831
 C     2.115866     4.945693    -0.733961
 C     4.418429     4.245769    -0.741464
 C     3.450918     5.204042    -1.040691
 H     1.358250     5.698702    -0.970453
 H     5.464918     4.449256    -0.986585
 H     3.736422     6.148279    -1.512359
 C     1.252224    -3.217415     1.373466
 C    -0.109876    -3.541032     1.173569
 C     2.271674    -3.930621     0.706203
 C    -0.433850    -4.593462     0.306439
 C     1.906009    -4.985175    -0.144108
 C     0.566939    -5.317206    -0.343477
 H    -1.484765    -4.850178     0.146412
 H     2.689425    -5.548680    -0.658007
 H     0.300718    -6.142389    -1.009318
 C     3.724315    -3.552903     0.858180
 H     3.931473    -2.650927     0.258309
 H     3.992602    -3.331346     1.902517
 H     4.382545    -4.357322     0.498512
 C    -1.203850    -2.763118     1.867935
 H    -1.139511    -2.850644     2.964634
 H    -1.136205    -1.690352     1.627608
 H    -2.197265    -3.123824     1.562269
 C     0.253217     3.502197     0.186147
 C    -0.621054     3.543153    -1.079187
 C    -0.276614     4.480692     1.249754
 H     0.184911     2.483643     0.595626
 H    -0.263370     2.825342    -1.834212
 H    -1.669531     3.294554    -0.840658
 H    -0.620747     4.541669    -1.547060
 H     0.324496     4.435747     2.171735
 H    -0.251968     5.523472     0.891022
 H    -1.321863     4.246489     1.514872
 C     5.172581     2.008559     0.164467
 C     6.251262     2.566386     1.109271
 C     5.800761     1.453473    -1.126277
 H     4.682799     1.164799     0.672314
 H     5.810523     2.945491     2.045322
 H     6.982796     1.783395     1.370943
 H     6.810738     3.397359     0.647888
 H     5.036581     0.999935    -1.776269
 H     6.306840     2.245024    -1.704075
 H     6.550974     0.678388    -0.895275
 H     1.578762     2.162600     2.653171
 C    -0.801016    -0.326512    -1.743631
 C    -0.055763    -0.623535    -3.015225
 O     2.541128    -1.265834    -1.501414
 C     0.160486    -2.143239    -3.216193
 H    -0.612177    -0.204134    -3.866771
 H     0.915416    -0.119915    -2.938685
 O    -0.276789    -0.170846    -0.646827
 C     3.241324    -1.443644    -2.681798
 C     1.329031    -2.461977    -4.169741
 H    -0.776892    -2.572449    -3.607589
 H     0.352030    -2.619133    -2.242717
 C     2.709707    -2.623663    -3.510857
 H     3.228214    -0.527184    -3.319070
 H     4.317690    -1.639127    -2.477984
 H     1.100419    -3.403111    -4.699000
 H     1.378909    -1.687571    -4.958269
 H     3.445434    -2.844487    -4.306172
 H     2.689364    -3.506963    -2.848115
 C    -4.389965     0.047462    -1.215581
 H    -4.651548    -0.896840    -1.723388
 H    -4.480168     0.843475    -1.974540
 C    -5.363941     0.309783    -0.063198
 H    -5.255242    -0.483806     0.699432
 H    -5.088666     1.252905     0.444315
 C    -6.824434     0.382490    -0.516350
 H    -7.108862    -0.556249    -1.020724
 H    -6.942103     1.171238    -1.278434
 C    -7.794504     0.647004     0.632168
 H    -7.562278     1.594947     1.148627
 H    -7.716919    -0.130329     1.413029
 C    -9.243754     0.707411     0.194361
 O    -9.645316     0.546127    -0.931863
 O   -10.054603     0.967256     1.238650
 C   -11.450822     1.045922     0.951841
 H   -11.820394     0.096634     0.534727
 H   -11.948445     1.260813     1.905674
 H   -11.658072     1.846394     0.225250
148 
Mechanism B Fe TS1 si enantioface Nonet State E(B3/D3BJ/PCM)=-3102.44295
 Fe                -1.47297900   -0.86279500   -0.38361200
 Fe                 1.55442400    0.84428500   -0.08160300
 N                 -1.91442500   -3.02621400   -0.90845700
 N                 -3.17164100   -0.61063200   -1.32820900
 C                 -3.58614100   -1.71434200   -2.15436500
 H                 -4.68343300   -1.87842100   -2.09879100
 H                 -3.38862200   -1.57682400   -3.24209200
 C                 -2.92849800   -3.02842600   -1.79450300
 C                 -0.21383100   -4.25009300    0.43382400
 C                 -3.37762200   -4.20696700   -2.40781300
 H                 -4.19951300   -4.15721600   -3.12570900
 C                 -1.32335300   -4.20002800   -0.57282400
 C                 -4.05075000    0.49910900   -1.29963300
 C                  1.10200100   -3.91605700    0.04682100
 C                 -5.59201800    1.93001900   -0.04970700
 H                 -6.10691300    2.18460300    0.87818400
 C                 -2.76834800   -5.41273600   -2.08781800
 H                 -3.09575600   -6.34691700   -2.55126200
 C                 -1.73074400   -5.40681900   -1.15429300
 H                 -1.22429000   -6.33006900   -0.86791600
 C                  0.58519300   -4.93256900    2.61607500
 H                  0.38614800   -5.32850500    3.61580800
 C                 -4.30021700    1.29764700   -2.45753100
 C                 -0.48383200   -4.75488100    1.72679300
 C                 -5.20020100    2.37155400   -2.37806300
 H                 -5.39353800    2.97388200   -3.26973700
 C                 -4.72253100    0.83119900   -0.08014100
 C                 -3.61354700    1.02853000   -3.79678200
 H                 -2.80557800    0.30948700   -3.60265600
 C                 -4.55695000   -0.04056200    1.16452600
 H                 -3.50040400   -0.34936400    1.21009800
 C                  2.14420000   -4.10242000    0.96737500
 H                  3.16403900   -3.84487300    0.67153200
 C                 -5.84169500    2.69789900   -1.18754200
 H                 -6.53398700    3.54283500   -1.14327900
 C                  1.39911400   -3.36927000   -1.32653600
 H                  1.02137100   -2.33867400   -1.42821000
 H                  0.92518500   -3.97107600   -2.11877800
 H                  2.48056800   -3.34112200   -1.51440400
 C                 -1.89083900   -5.09926100    2.16161000
 H                 -2.28370000   -5.98272000    1.63170000
 H                 -1.92539800   -5.31823700    3.23876600
 H                 -2.59147200   -4.27321400    1.96007800
 C                  1.89073800   -4.61404000    2.23980600
 H                  2.71491600   -4.76291700    2.94247100
 C                 -5.40562200   -1.32223000    1.05894900
 H                 -5.14829100   -1.90266500    0.16242000
 H                 -5.24990300   -1.97031600    1.93836100
 H                 -6.47956400   -1.07621300    1.00748500
 C                 -4.86205000    0.68068900    2.48329800
 H                 -5.92707300    0.94911500    2.57763500
 H                 -4.62692900    0.02068800    3.33296600
 H                 -4.26569300    1.59948600    2.59306700
 C                 -4.58441600    0.40771600   -4.82077700
 H                 -5.39254900    1.11457900   -5.07260500
 H                 -4.06114800    0.15241800   -5.75776300
 H                 -5.06027700   -0.50695400   -4.43587300
 C                 -2.95263000    2.28162800   -4.39915700
 H                 -2.26170100    2.75722500   -3.68798300
 H                 -2.37911500    2.01451100   -5.30230900
 H                 -3.69581300    3.03821200   -4.69874500
 O                  1.26356700    0.68633000    1.89229300
 C                  1.86718200    1.57901700    2.78735300
 H                  1.17667800    2.37915100    3.10866800
 H                  2.25102400    1.06195200    3.68933500
 H                  2.73668600    2.06914300    2.31313100
 N                  2.02847900    3.10359100   -0.43613400
 N                  3.36522600    0.70240000   -0.89009500
 C                  4.00194400    1.91706100   -1.31157200
 H                  4.91335100    2.15708000   -0.70634900
 H                  4.38734100    1.87940700   -2.35363000
 C                  3.12775300    3.14620100   -1.21424700
 C                  0.19095600    4.27943000    0.75974200
 C                  3.51215800    4.31471000   -1.89164100
 H                  4.40207600    4.29833800   -2.52463600
 C                  1.31603800    4.24113400   -0.23483400
 C                  4.19216400   -0.44324500   -1.02430200
 C                 -1.11507600    3.89350400    0.38983900
 C                  5.64258900   -2.14658100   -0.02492600
 H                  6.16083100   -2.55012400    0.84989500
 C                  2.75098200    5.46631500   -1.74584400
 H                  3.01724100    6.38487200   -2.27527700
 C                  1.64609700    5.43166800   -0.89263300
 H                  1.03710100    6.32102700   -0.72079700
 C                 -0.61760100    4.95385000    2.94470200
 H                 -0.42651800    5.37469300    3.93597700
 C                  4.37510900   -1.08463100   -2.28938600
 C                  0.44666600    4.82612200    2.04080500
 C                  5.15392600   -2.24775100   -2.37386900
 H                  5.28018300   -2.73792400   -3.34354500
 C                  4.88133400   -0.97560300    0.10779000
 C                  3.77165200   -0.51809300   -3.57302500
 H                  3.12296900    0.31598000   -3.27124300
 C                  4.87261800   -0.25407000    1.45176700
 H                  4.14774800    0.56513000    1.35465100
 C                 -2.15396200    4.03735200    1.32230200
 H                 -3.16522200    3.73793700    1.03583000
 C                  5.77622700   -2.79321200   -1.25204400
 H                  6.37570300   -3.70359500   -1.33793700
 C                 -1.40598300    3.34598200   -0.98290600
 H                 -0.97883800    2.33791900   -1.10031500
 H                 -0.96882800    3.97922700   -1.77178700
 H                 -2.48727900    3.27183500   -1.15873700
 C                  1.82782700    5.29481000    2.44118300
 H                  2.11857300    6.21137800    1.90131700
 H                  1.86913700    5.51854900    3.51733500
 H                  2.59917700    4.54131500    2.22088200
 C                 -1.90975700    4.56347200    2.58995200
 H                 -2.73178500    4.68030400    3.30157400
 C                  6.24759300    0.37144600    1.75575200
 H                  6.57358800    1.04125700    0.94427600
 H                  6.21410400    0.95902300    2.68929600
 H                  7.02533600   -0.40140100    1.87725800
 C                  4.41134500   -1.14624100    2.61397800
 H                  5.10043700   -1.99080100    2.78310300
 H                  4.36966700   -0.56917800    3.55313400
 H                  3.40969500   -1.55759400    2.42464200
 C                  4.86099400    0.03793500   -4.51100300
 H                  5.52084000   -0.76618900   -4.87754600
 H                  4.41015000    0.52512300   -5.39229700
 H                  5.49969500    0.77715500   -4.00247500
 C                  2.89065100   -1.52824200   -4.32763100
 H                  2.08369300   -1.91414100   -3.68899900
 H                  2.42689500   -1.05389700   -5.20884100
 H                  3.47398500   -2.39050100   -4.69051900
 O                  0.08963700    0.16850800   -1.26948500
 C                  0.10450200    0.34102500   -2.66649800
 H                 -0.63587000    1.09302600   -2.99430100
 H                  1.09678000    0.67529900   -3.01579700
 H                 -0.12878400   -0.60416100   -3.19366500
 C                 -0.20339500   -0.35433300    2.42844300
 C                  0.46954500   -1.20470400    3.49755200
 O                 -1.10189500    0.58434500    2.82540000
 C                 -0.53387800   -1.96200000    4.38804200
 H                  1.09827100   -1.91508700    2.94816400
 H                  1.13401900   -0.60114800    4.13219400
 O                 -0.49539500   -0.92705300    1.33547400
 C                 -1.17465300    1.05852900    4.17602800
 C                 -1.10281700   -1.12754800    5.54147400
 H                 -0.01534500   -2.83742600    4.81078400
 H                 -1.34866600   -2.36697100    3.76394000
 C                 -1.91078300    0.09941000    5.10833900
 H                 -0.17057800    1.29076900    4.56355200
 H                 -1.71964500    2.00887200    4.09592300
 H                 -1.73609300   -1.76772900    6.17950600
 H                 -0.26450700   -0.79662900    6.18303900
 H                 -2.21304600    0.67061600    6.00383700
 H                 -2.84404000   -0.21046500    4.60973500
148 
Mechanism B Fe Int1 si enantioface endo Nonet State E(B3/D3BJ/PCM)=-3102.44658
Fe       1.563016    0.545754   -0.304784
Fe      -1.473410   -0.547995   -0.389971
N        2.739463    2.645375   -0.469650
N        3.357888   -0.045367   -0.826936
C        4.060282    0.919003   -1.636871
H        5.153878    0.751779   -1.602299
H        3.809444    0.881632   -2.723769
C        3.822896    2.354111   -1.215548
C        1.424199    4.320731    0.838687
C        4.733900    3.334797   -1.634549
H        5.591056    3.042614   -2.245218
C        2.549757    3.929136   -0.071597
C        4.020389   -1.276004   -0.609837
C        0.397640    5.167181    0.358248
C        5.031473   -2.872690    0.949000
H        5.300108   -3.158078    1.968136
C        4.538857    4.653134   -1.246920
H        5.239860    5.437235   -1.544427
C        3.437337    4.947905   -0.445363
H        3.257590    5.963322   -0.089087
C        0.536958    4.509265    3.086816
H        0.591360    4.255969    4.148466
C        4.378689   -2.150884   -1.682487
C        1.503672    3.994967    2.213241
C        5.069829   -3.340516   -1.404998
H        5.349490   -3.999746   -2.230930
C        4.370580   -1.658112    0.724515
C        4.022497   -1.850419   -3.139163
H        3.290417   -1.031623   -3.127916
C        4.128946   -0.709970    1.896035
H        3.216118   -0.140316    1.664426
C       -0.550518    5.661115    1.266756
H       -1.352905    6.306737    0.899409
C        5.390661   -3.714466   -0.103796
H        5.920152   -4.650798    0.090927
C        0.317309    5.587831   -1.092023
H        0.657056    4.799570   -1.776909
H        0.940318    6.477983   -1.287156
H       -0.716025    5.848939   -1.363401
C        2.645242    3.169783    2.756613
H        3.606228    3.702189    2.651782
H        2.499212    2.948888    3.823418
H        2.757954    2.217695    2.220638
C       -0.481275    5.340250    2.621049
H       -1.226282    5.735537    3.316522
C        5.280123    0.307961    2.007294
H        5.398143    0.879754    1.075029
H        5.100063    1.024476    2.826403
H        6.234409   -0.205534    2.211407
C        3.899403   -1.408447    3.243036
H        4.811207   -1.901557    3.617926
H        3.599991   -0.672290    4.006450
H        3.106115   -2.169202    3.177865
C        5.249888   -1.395795   -3.953616
H        6.001927   -2.200468   -4.008197
H        4.964042   -1.136502   -4.987043
H        5.742343   -0.519174   -3.507398
C        3.344493   -3.037393   -3.848391
H        2.484280   -3.414416   -3.276433
H        2.983355   -2.731650   -4.844341
H        4.038571   -3.879685   -4.000318
O       -1.186900    1.560779    2.651898
C       -1.991661    2.335973    1.773627
H       -1.380921    2.853580    1.021613
H       -2.745121    1.721432    1.256596
H       -2.505084    3.078942    2.397107
N       -2.250449   -2.680283   -0.987287
N       -3.163040   -0.126818   -1.328358
C       -3.674606   -1.118218   -2.230907
H       -4.778594   -1.245092   -2.151092
H       -3.520629   -0.855071   -3.306069
C       -3.088099   -2.495103   -2.022359
C       -1.028539   -4.185982    0.552265
C       -3.456318   -3.546720   -2.876919
H       -4.126881   -3.347974   -3.716260
C       -1.812163   -3.930711   -0.702768
C       -3.853938    1.111422   -1.405414
C        0.381761   -4.130310    0.547330
C       -5.628603    2.614414   -0.648166
H       -6.493977    2.810876   -0.009269
C       -2.962319   -4.821088   -2.632141
H       -3.224634   -5.657841   -3.284804
C       -2.142149   -5.018943   -1.517884
H       -1.763169   -6.010767   -1.264358
C       -1.004068   -4.909960    2.865742
H       -1.541592   -5.222756    3.765194
C       -3.435221    2.120229   -2.321687
C       -1.732533   -4.587791    1.711508
C       -4.102021    3.353301   -2.351702
H       -3.768960    4.126443   -3.050558
C       -4.989824    1.367660   -0.577740
C       -2.286168    1.871857   -3.292734
H       -1.943124    0.846023   -3.110201
C       -5.547783    0.298913    0.359364
H       -4.779789   -0.487615    0.419453
C        1.074972   -4.454565    1.724041
H        2.167069   -4.410710    1.721979
C       -5.189404    3.610203   -1.519083
H       -5.699954    4.576450   -1.556332
C        1.138343   -3.741408   -0.695952
H        0.945160   -2.690196   -0.960726
H        0.832061   -4.355094   -1.558734
H        2.220901   -3.859654   -0.557470
C       -3.240271   -4.704605    1.715159
H       -3.580777   -5.551944    1.096406
H       -3.620812   -4.864652    2.734527
H       -3.725049   -3.804944    1.305759
C        0.389711   -4.841816    2.875456
H        0.943881   -5.099240    3.782067
C       -6.833048   -0.335917   -0.208389
H       -6.674261   -0.751398   -1.215277
H       -7.190984   -1.151717    0.442719
H       -7.642084    0.409974   -0.285183
C       -5.811183    0.818151    1.783512
H       -6.645873    1.537872    1.810333
H       -6.081767   -0.013524    2.455260
H       -4.928468    1.322107    2.204663
C       -2.739006    1.965637   -4.760759
H       -3.062462    2.986317   -5.025751
H       -1.914147    1.694702   -5.441393
H       -3.584070    1.289036   -4.965525
C       -1.090003    2.797212   -3.024963
H       -0.727465    2.682313   -1.992306
H       -0.253783    2.564449   -3.706130
H       -1.355161    3.856383   -3.176972
O        0.213273   -0.439011   -1.500265
C        0.322367   -0.756366   -2.859848
H        0.972417   -1.634036   -3.026607
H       -0.664563   -0.994952   -3.299975
H        0.742875    0.084667   -3.444675
C       -0.549404    0.457165    2.094607
C        0.453862   -0.092931    3.112845
O       -1.571971   -0.589421    1.797121
C        0.081257   -0.032066    4.602736
H        0.666376   -1.126452    2.802350
H        1.384541    0.473791    2.968790
O       -0.030254    0.683083    0.869127
C       -2.558463   -0.939848    2.768626
C       -1.354305   -0.439333    4.991153
H        0.261303    0.988378    4.976394
H        0.800707   -0.679454    5.133354
C       -2.018616   -1.487267    4.088464
H       -3.203261   -0.067392    2.968799
H       -3.173365   -1.701846    2.268776
H       -1.341049   -0.813921    6.028692
H       -1.994898    0.457315    4.998729
H       -2.891404   -1.907833    4.619559
H       -1.343309   -2.335735    3.889872
  148
Mechanism B Fe TS2 si enantioface Nonet State E(B3/D3BJ/PCM)=-3102.43988
Fe     1.705541     0.332029    -0.266481
Fe    -1.681137    -0.345678    -0.261184
 N     3.327232     2.086661    -0.439872
 N     3.279866    -0.658360    -0.882865
 C     4.182944     0.135006    -1.680501
 H     5.205069    -0.289258    -1.670491
 H     3.915848     0.188571    -2.762657
 C     4.299234     1.572558    -1.218333
 C     2.445241     3.988314     0.919265
 C     5.407193     2.325579    -1.633125
 H     6.162555     1.860130    -2.270138
 C     3.445377     3.368627    -0.010860
 C     3.645041    -2.013164    -0.694199
 C     1.612660     5.031887     0.453230
 C     4.296722    -3.826074     0.818077
 H     4.519038    -4.182830     1.825775
 C     5.531298     3.641355    -1.208614
 H     6.391510     4.248583    -1.501844
 C     4.540080     4.163010    -0.378767
 H     4.605620     5.183274     0.002369
 C     1.639645     4.342979     3.177713
 H     1.653910     4.081225     4.238869
 C     3.762313    -2.928435    -1.785973
 C     2.470788     3.645007     2.291446
 C     4.160534    -4.251600    -1.540395
 H     4.256899    -4.944094    -2.380610
 C     3.933665    -2.486850     0.624893
 C     3.461078    -2.524966    -3.229995
 H     2.943721    -1.556709    -3.191566
 C     3.959276    -1.527738     1.812074
 H     3.215534    -0.741971     1.605633
 C     0.796670     5.706797     1.374238
 H     0.142919     6.507724     1.018373
 C     4.418217    -4.711478    -0.252730
 H     4.717035    -5.749119    -0.082658
 C     1.605812     5.461734    -0.996427
 H     1.716103     4.612383    -1.684206
 H     2.430602     6.162667    -1.212267
 H     0.666815     5.977579    -1.244627
 C     3.414512     2.588752     2.814244
 H     4.465960     2.861015     2.622299
 H     3.294936     2.454141     3.898673
 H     3.248581     1.616433     2.329633
 C     0.809834     5.369383     2.726225
 H     0.169845     5.905887     3.431439
 C     5.330179    -0.831398     1.909255
 H     5.574135    -0.297477     0.978845
 H     5.347945    -0.101428     2.736093
 H     6.128631    -1.569470     2.092763
 C     3.586029    -2.169758     3.155152
 H     4.345600    -2.891282     3.497307
 H     3.508847    -1.397604     3.937582
 H     2.619997    -2.695323     3.101470
 C     4.747499    -2.355423    -4.062560
 H     5.288963    -3.312548    -4.144202
 H     4.513307    -2.016831    -5.085949
 H     5.438910    -1.626918    -3.613766
 C     2.511879    -3.506661    -3.941990
 H     1.599663    -3.688382    -3.354938
 H     2.210866    -3.103998    -4.923343
 H     2.988933    -4.482883    -4.125215
 O    -0.885199     1.924144     2.699138
 C    -1.444796     2.822888     1.739484
 H    -0.655955     3.298475     1.144482
 H    -2.140349     2.296805     1.069387
 H    -1.987934     3.581247     2.315996
 N    -2.823284    -2.213640    -0.949409
 N    -3.152218     0.498281    -1.304729
 C    -3.852570    -0.363444    -2.211177
 H    -4.959729    -0.245906    -2.158788
 H    -3.622585    -0.155034    -3.286160
 C    -3.590918    -1.837663    -1.989798
 C    -1.955016    -3.980212     0.565686
 C    -4.176482    -2.776786    -2.854289
 H    -4.780742    -2.427066    -3.694594
 C    -2.668770    -3.534031    -0.678111
 C    -3.556736     1.855907    -1.390634
 C    -0.558233    -4.182929     0.564640
 C    -5.012074     3.695948    -0.688663
 H    -5.854547     4.061009    -0.094473
 C    -3.977773    -4.130330    -2.620723
 H    -4.414255    -4.882835    -3.282656
 C    -3.225274    -4.513720    -1.507211
 H    -3.071036    -5.566816    -1.265156
 C    -2.084981    -4.820419     2.836298
 H    -2.678750    -5.071671     3.719425
 C    -2.877694     2.770950    -2.248656
 C    -2.730572    -4.302813     1.704234
 C    -3.257688     4.120680    -2.273366
 H    -2.722843     4.816031    -2.927378
 C    -4.663340     2.339097    -0.624533
 C    -1.759944     2.299791    -3.170863
 H    -1.647085     1.224824    -2.988396
 C    -5.500455     1.403426     0.243695
 H    -4.949386     0.452084     0.289561
 C     0.051715    -4.696970     1.719505
 H     1.133244    -4.855499     1.718839
 C    -4.313417     4.592033    -1.496158
 H    -4.599488     5.646951    -1.529029
 C     0.275407    -3.858667    -0.647495
 H     0.334493    -2.769973    -0.800225
 H    -0.157588    -4.291489    -1.563576
 H     1.301137    -4.235668    -0.540218
 C    -4.228816    -4.101069     1.717947
 H    -4.736544    -4.752026     0.987459
 H    -4.646441    -4.322911     2.710603
 H    -4.500076    -3.065064     1.459761
 C    -0.703736    -5.016252     2.847062
 H    -0.215693    -5.423535     3.736511
 C    -6.879651     1.126931    -0.386956
 H    -6.789959     0.732637    -1.411107
 H    -7.446270     0.392877     0.211072
 H    -7.483234     2.048595    -0.442714
 C    -5.676614     1.914881     1.683770
 H    -6.293771     2.827718     1.722331
 H    -6.180761     1.156406     2.305799
 H    -4.709173     2.146648     2.152977
 C    -2.117297     2.493037    -4.655586
 H    -2.217352     3.559873    -4.917617
 H    -1.333982     2.066149    -5.304949
 H    -3.070866     2.001655    -4.906605
 C    -0.414019     2.960606    -2.838469
 H    -0.131004     2.772633    -1.791850
 H     0.388861     2.564465    -3.483619
 H    -0.450625     4.051815    -2.991235
 O     0.073406    -0.319792    -1.290786
 C     0.135049    -0.727293    -2.634883
 H     0.611341    -1.716458    -2.744560
 H    -0.875465    -0.800253    -3.078353
 H     0.707953    -0.010235    -3.252992
 C    -0.145139     0.903350     2.234331
 C     0.554368     0.154881     3.366477
 O    -1.601849    -0.298012     1.719287
 C    -0.116614    -1.016771     4.092829
 H     1.501134    -0.205881     2.943723
 H     0.810164     0.936177     4.102053
 O     0.427605     1.030985     1.108718
 C    -2.760730    -0.255669     2.520744
 C    -1.501987    -0.760773     4.711844
 H     0.586056    -1.308231     4.892542
 H    -0.177157    -1.880130     3.412360
 C    -2.668680    -1.108686     3.781981
 H    -2.973435     0.789035     2.817294
 H    -3.629704    -0.589773     1.922064
 H    -1.597203    -1.377212     5.622152
 H    -1.580738     0.289122     5.047197
 H    -3.623072    -0.999831     4.329552
 H    -2.586701    -2.169660     3.495241
  148
Mechanism B Fe Int2 bent Nonet State E(B3/D3BJ/PCM)=-3102.43993
Fe     1.693579     0.641496    -0.348299
Fe    -1.854577    -0.644876     0.143153
 N     2.310781     2.768337    -0.813571
 N     3.341053     0.272544    -1.329777
 C     4.036075     1.397085    -1.894691
 H     5.045697     1.538648    -1.438002
 H     4.245950     1.284883    -2.980149
 C     3.317905     2.713645    -1.707028
 C     0.757641     4.065056     0.607946
 C     3.741949     3.849996    -2.410574
 H     4.551552     3.760437    -3.138266
 C     1.745818     3.962871    -0.516140
 C     4.038145    -0.961901    -1.431262
 C    -0.620856     3.872537     0.378737
 C     5.407720    -2.714966    -0.418377
 H     5.962095    -3.104088     0.440378
 C     3.121004     5.069105    -2.166407
 H     3.420389     5.967722    -2.711870
 C     2.120905     5.128793    -1.193789
 H     1.631671     6.071494    -0.942272
 C     0.310871     4.626495     2.922534
 H     0.668393     4.941140     3.907563
 C     4.026566    -1.712863    -2.645728
 C     1.235822     4.454044     1.883194
 C     4.689854    -2.946716    -2.700480
 H     4.673696    -3.522938    -3.629756
 C     4.770241    -1.469043    -0.316560
 C     3.327003    -1.199374    -3.902541
 H     2.782498    -0.289399    -3.610842
 C     4.926433    -0.667190     0.972890
 H     4.300591     0.229502     0.872152
 C    -1.514587     4.058269     1.446013
 H    -2.582913     3.913714     1.270068
 C     5.368626    -3.458643    -1.595839
 H     5.874109    -4.426144    -1.656891
 C    -1.140690     3.459520    -0.974079
 H    -0.957873     2.385649    -1.139510
 H    -0.646648     4.009522    -1.789994
 H    -2.224019     3.620282    -1.053914
 C     2.708156     4.691459     2.131060
 H     3.106452     5.492982     1.488542
 H     2.887550     4.984209     3.176059
 H     3.301783     3.786953     1.926421
 C    -1.055286     4.429423     2.707992
 H    -1.765431     4.576258     3.526051
 C     6.379873    -0.195085     1.166821
 H     6.732860     0.386714     0.300414
 H     6.465993     0.443543     2.062184
 H     7.070327    -1.045537     1.296104
 C     4.431214    -1.429692     2.212810
 H     5.040915    -2.326178     2.415885
 H     4.483938    -0.784915     3.105264
 H     3.386792    -1.756133     2.092780
 C     4.340397    -0.816107    -4.998459
 H     4.895281    -1.699717    -5.355408
 H     3.828674    -0.371077    -5.868411
 H     5.083463    -0.090238    -4.632251
 C     2.291256    -2.191718    -4.459463
 H     1.546495    -2.467048    -3.698506
 H     1.754211    -1.749756    -5.315281
 H     2.764800    -3.121225    -4.815578
 N    -2.435415    -2.779621    -0.552432
 N    -3.459197    -0.219391    -0.984262
 C    -4.160608    -1.332406    -1.557991
 H    -5.170264    -1.485800    -1.099664
 H    -4.385734    -1.212239    -2.639157
 C    -3.457825    -2.663245    -1.420978
 C    -0.814348    -4.203751     0.691795
 C    -3.920011    -3.754851    -2.174598
 H    -4.745355    -3.609695    -2.875282
 C    -1.871096    -3.997075    -0.355176
 C    -4.129821     1.018422    -1.156089
 C     0.547380    -3.987871     0.390121
 C    -5.453053     2.869374    -0.236737
 H    -5.991001     3.318863     0.602322
 C    -3.317423    -4.994820    -2.016055
 H    -3.648358    -5.858243    -2.599116
 C    -2.284583    -5.118295    -1.084319
 H    -1.795046    -6.077715    -0.907404
 C    -0.203524    -5.055215     2.877888
 H    -0.495376    -5.472526     3.845557
 C    -4.139645     1.698812    -2.416943
 C    -1.199155    -4.745682     1.940065
 C    -4.781151     2.939972    -2.538025
 H    -4.775939     3.452414    -3.504191
 C    -4.839864     1.618683    -0.068000
 C    -3.484539     1.106035    -3.663737
 H    -2.901769     0.236734    -3.328763
 C    -5.040352     0.882302     1.253831
 H    -4.318800     0.054941     1.265717
 C     1.514285    -4.306672     1.355872
 H     2.569496    -4.145114     1.121608
 C    -5.424071     3.539725    -1.457650
 H    -5.912959     4.511217    -1.570683
 C     0.968410    -3.427416    -0.943928
 H     0.650989    -2.377597    -1.035261
 H     0.509721    -3.979257    -1.780083
 H     2.059259    -3.463233    -1.068205
 C    -2.652799    -4.989012     2.275799
 H    -3.100388    -5.759438     1.626848
 H    -2.765352    -5.322247     3.317635
 H    -3.254359    -4.075537     2.145021
 C     1.144211    -4.837910     2.591090
 H     1.909235    -5.089565     3.330554
 C    -6.451189     0.264295     1.322972
 H    -6.643557    -0.395770     0.462810
 H    -6.574827    -0.331843     2.243330
 H    -7.230938     1.044976     1.320532
 C    -4.775739     1.752325     2.491775
 H    -5.475518     2.601705     2.561855
 H    -4.897396     1.158603     3.411995
 H    -3.751104     2.154260     2.486066
 C    -4.535688     0.623670    -4.683823
 H    -5.118452     1.471489    -5.081337
 H    -4.053553     0.120713    -5.539456
 H    -5.252422    -0.080869    -4.234653
 C    -2.508279     2.075973    -4.353953
 H    -1.760952     2.471697    -3.650879
 H    -1.970202     1.566423    -5.170870
 H    -3.031937     2.937779    -4.798936
 O    -0.104008     0.012937    -0.883386
 C    -0.205484    -0.140501    -2.291112
 H     0.788256    -0.271156    -2.752945
 H    -0.812690    -1.024839    -2.553951
 H    -0.681461     0.737507    -2.757732
 O     2.769845     1.636738     3.559546
 C     2.716085     2.025148     4.931090
 H     1.980552     2.829059     5.085561
 H     2.480657     1.175559     5.587790
 H     3.717526     2.401729     5.174675
 C     1.727819     1.079423     2.928271
 C     0.485174     0.703381     3.679151
 O    -1.594275    -0.671488     2.004401
 C     0.618735    -0.679780     4.355957
 H     0.235817     1.469499     4.428904
 H    -0.323404     0.630748     2.934878
 O     1.875394     0.856482     1.736096
 C    -2.412401    -0.937567     3.094779
 C    -0.671756    -1.132616     5.060401
 H     1.440501    -0.659586     5.093211
 H     0.902948    -1.422889     3.593602
 C    -1.744088    -1.792886     4.181736
 H    -2.766962     0.005445     3.569087
 H    -3.337947    -1.474687     2.787441
 H    -0.388138    -1.860339     5.840879
 H    -1.110330    -0.273396     5.603140
 H    -2.543581    -2.155865     4.854674
 H    -1.312402    -2.683535     3.698365
  148
Mechanism B Fe Int2 elongated Nonet State E(B3/D3BJ/PCM)=-3102.46286
Fe     2.006791    -0.138403     0.385986
Fe    -0.445290     1.062495    -1.115442
 N     3.224831     0.611518     2.171421
 N     3.624929    -1.211069     0.187162
 C     4.809085    -0.607955     0.739773
 H     5.531168    -1.370768     1.096282
 H     5.394626     0.008820     0.016813
 C     4.510340     0.299152     1.918270
 C     1.496082     1.669053     3.588265
 C     5.559871     0.788895     2.707654
 H     6.589079     0.520147     2.458505
 C     2.925137     1.374138     3.248847
 C     3.761259    -2.503342    -0.366129
 C     0.834446     2.745843     2.959123
 C     3.292817    -4.900243    -0.254989
 H     2.838944    -5.754465     0.252473
 C     5.267602     1.597230     3.799606
 H     6.065799     1.990082     4.434651
 C     3.930332     1.884112     4.079285
 H     3.650976     2.499512     4.936271
 C    -0.433456     1.282504     4.999691
 H    -0.930204     0.712739     5.789861
 C     4.488592    -2.728506    -1.573071
 C     0.865106     0.923766     4.611217
 C     4.605812    -4.033365    -2.075153
 H     5.169582    -4.204843    -2.996234
 C     3.158200    -3.618526     0.295102
 C     5.154038    -1.578200    -2.327123
 H     4.754410    -0.648200    -1.897354
 C     2.442133    -3.436183     1.632284
 H     2.034742    -2.412516     1.640155
 C    -0.463750     3.074495     3.377106
 H    -0.981625     3.906055     2.893427
 C     4.013263    -5.116762    -1.430481
 H     4.113585    -6.126031    -1.838566
 C     1.503264     3.535292     1.861421
 H     1.657026     2.916111     0.962046
 H     2.494158     3.905034     2.172168
 H     0.890312     4.397502     1.567531
 C     1.563022    -0.236268     5.284328
 H     2.428549     0.095885     5.881179
 H     0.877824    -0.767977     5.960391
 H     1.947332    -0.962187     4.550267
 C    -1.090709     2.354002     4.394109
 H    -2.100410     2.626076     4.712277
 C     3.441876    -3.523693     2.801255
 H     4.251021    -2.786028     2.695018
 H     2.939511    -3.341877     3.766797
 H     3.904302    -4.523971     2.845377
 C     1.264421    -4.393974     1.859201
 H     1.593251    -5.439355     1.980522
 H     0.727129    -4.120480     2.782245
 H     0.545934    -4.357347     1.026461
 C     6.683287    -1.583915    -2.133819
 H     7.131497    -2.490564    -2.573827
 H     7.147001    -0.711055    -2.623707
 H     6.962923    -1.565179    -1.069509
 C     4.814114    -1.556493    -3.827529
 H     3.727305    -1.536622    -3.995988
 H     5.245575    -0.660719    -4.304206
 H     5.220224    -2.433430    -4.357746
 N    -1.620386     0.321845    -2.955238
 N    -1.313386     2.724191    -1.655946
 C    -1.846225     2.776704    -2.986722
 H    -2.873375     3.207383    -3.007835
 H    -1.267713     3.433330    -3.678029
 C    -1.950034     1.424195    -3.656532
 C    -1.581790    -2.150530    -2.725838
 C    -2.416033     1.353635    -4.977936
 H    -2.655523     2.277282    -5.509918
 C    -1.813747    -0.898538    -3.516363
 C    -1.493269     3.909750    -0.899503
 C    -0.281240    -2.686088    -2.605840
 C    -2.733404     5.175595     0.783582
 H    -3.572913     5.255005     1.480293
 C    -2.568263     0.112102    -5.579499
 H    -2.922610     0.027500    -6.609997
 C    -2.275984    -1.029347    -4.830753
 H    -2.406212    -2.028579    -5.249772
 C    -2.497350    -4.070197    -1.564822
 H    -3.358768    -4.609741    -1.161860
 C    -0.604079     5.016361    -1.039605
 C    -2.703514    -2.840197    -2.206138
 C    -0.790755     6.155837    -0.243432
 H    -0.104609     7.001210    -0.347481
 C    -2.590214     4.016296     0.007166
 C     0.517225     5.007100    -2.076208
 H     0.553722     3.987605    -2.486037
 C    -3.649446     2.920610     0.098277
 H    -3.265715     2.072116    -0.487692
 C    -0.116574    -3.917757    -1.954418
 H     0.887815    -4.336031    -1.855683
 C    -1.838696     6.239433     0.672604
 H    -1.967158     7.136107     1.285000
 C     0.915549    -1.969364    -3.180467
 H     1.110889    -1.021272    -2.653828
 H     0.767453    -1.721918    -4.244591
 H     1.817669    -2.589021    -3.092402
 C    -4.105199    -2.284602    -2.326458
 H    -4.478567    -2.340022    -3.362818
 H    -4.807086    -2.841127    -1.688695
 H    -4.148915    -1.224529    -2.031072
 C    -1.215477    -4.607479    -1.442091
 H    -1.071666    -5.570648    -0.945327
 C    -4.973413     3.372108    -0.548134
 H    -4.825386     3.694189    -1.590951
 H    -5.711006     2.551663    -0.547360
 H    -5.417816     4.221081    -0.001703
 C    -3.891040     2.423932     1.532351
 H    -4.309261     3.214940     2.177427
 H    -4.611745     1.589062     1.535336
 H    -2.959258     2.070232     1.998007
 C     0.211608     5.978308    -3.233385
 H     0.197659     7.024339    -2.883709
 H     0.977800     5.901697    -4.023334
 H    -0.769590     5.772868    -3.689449
 C     1.904240     5.303713    -1.482765
 H     2.168196     4.578841    -0.699730
 H     2.677334     5.247252    -2.267005
 H     1.958275     6.313575    -1.043475
 O     1.600184     1.106713    -1.198132
 C     2.478042     1.544800    -2.191275
 H     2.768239     0.734060    -2.890412
 H     2.028996     2.354042    -2.799365
 H     3.414955     1.951629    -1.759439
 O    -7.427655    -3.782063     2.965526
 H    -9.217790    -4.631564     3.401665
 C    -8.598578    -4.460181     2.512284
 H    -8.339359    -5.419399     2.038323
 H    -9.147026    -3.849848     1.778498
 C    -3.067169    -1.620786     2.149901
 C    -4.348660    -2.235072     1.582593
 C    -5.309503    -2.782274     2.633283
 C    -2.139863    -1.111733     1.043017
 C    -6.514311    -3.470501     2.024934
 C    -0.816805    -0.541605     1.540725
 H    -3.316888    -0.795461     2.841837
 H    -4.085536    -3.048707     0.888630
 H    -4.809399    -3.521979     3.285102
 H    -1.922731    -1.928755     0.336451
 H    -0.282537    -1.327742     2.111553
 O    -6.660753    -3.731431     0.854418
 O    -0.003757    -0.095388     0.476032
 H    -5.672702    -1.995592     3.316323
 H    -4.876976    -1.485562     0.968427
 H    -2.535539    -2.376887     2.757751
 H    -2.662801    -0.329288     0.461324
 H    -1.004779     0.286147     2.250102
  111
Mechanism C Fe S1 TS1 Concerted si enantioface Quintet State E(B3/D3BJ/PCM)=-2617.98578
Fe    -0.263404    -0.035094    -0.288972
Si    -1.458379     2.633264    -1.830610
Si     0.748896     0.972292    -3.262504
 N     0.447725    -2.402519    -0.479264
 N    -0.040474     1.535303    -1.766538
 N    -1.928248    -0.995431     0.020399
 C    -1.981897    -2.220142    -0.757778
 H    -2.839650    -2.847050    -0.465027
 H    -2.113678    -2.033347    -1.847776
 C    -0.725080    -3.059001    -0.608107
 C     2.928395    -2.455803    -0.244432
 C    -0.804064    -4.456669    -0.621682
 H    -1.777757    -4.939515    -0.727795
 C     1.586959    -3.121716    -0.357765
 C    -2.954071    -0.830032     0.986773
 C     3.752340    -2.380476    -1.391086
 C    -3.689936    -0.718759     3.317327
 H    -3.456605    -0.770826     4.384118
 C     0.360594    -5.204387    -0.478654
 H     0.328370    -6.296965    -0.464833
 C     1.568876    -4.525978    -0.343720
 H     2.509768    -5.066509    -0.225871
 C     4.708291    -1.517094     1.103749
 H     5.089615    -1.201259     2.078789
 C    -4.310959    -0.617234     0.586693
 C     3.410553    -2.042206     1.017713
 C    -5.307078    -0.473413     1.562650
 H    -6.342405    -0.314482     1.249672
 C    -2.659158    -0.891720     2.382686
 C    -4.720806    -0.534331    -0.882991
 H    -3.791944    -0.473922    -1.468384
 C    -1.267165    -1.239273     2.900906
 H    -0.580179    -1.177024     2.045818
 C     5.040961    -1.841503    -1.264085
 H     5.676869    -1.767212    -2.150203
 C    -5.009116    -0.512717     2.922207
 H    -5.799267    -0.389194     3.667520
 C    -0.091382    -0.593869    -3.920589
 H    -1.156824    -0.417685    -4.139707
 H     0.391629    -0.927733    -4.854759
 H    -0.028011    -1.421799    -3.196446
 C     3.279937    -2.888404    -2.733979
 H     3.191782    -3.987706    -2.741026
 H     3.984574    -2.606936    -3.529645
 H     2.290456    -2.488971    -3.001279
 C     2.565050    -2.174513     2.259475
 H     2.151156    -3.189704     2.366080
 H     3.152858    -1.952632     3.162214
 H     1.716213    -1.476305     2.225475
 C     5.517156    -1.408535    -0.027580
 H     6.525996    -0.996026     0.056880
 C    -1.224390    -2.692518     3.410384
 H    -1.528724    -3.401890     2.624455
 H    -0.208225    -2.965987     3.740766
 H    -1.904680    -2.834758     4.266595
 C    -2.250857     2.715483    -0.121558
 H    -3.042699     3.483568    -0.108374
 H    -2.704061     1.761954     0.188812
 H    -1.495305     2.989243     0.630390
 C     2.562338     0.620908    -2.882425
 H     2.693135     0.040840    -1.957761
 H     3.030632     0.061403    -3.708878
 H     3.118133     1.563358    -2.762238
 C    -0.756160    -0.264227     3.972613
 H    -1.363892    -0.303799     4.891568
 H     0.278663    -0.516927     4.259160
 H    -0.760751     0.770040     3.599345
 C    -0.941758     4.397455    -2.280819
 H    -0.511736     4.477508    -3.290655
 H    -1.818902     5.065713    -2.236667
 H    -0.195478     4.760123    -1.557244
 C    -2.724913     2.045251    -3.111163
 H    -3.049057     1.010058    -2.926458
 H    -3.621188     2.686422    -3.071923
 H    -2.329093     2.098950    -4.137471
 C     0.740566     2.247792    -4.668087
 H     1.242456     3.181848    -4.368935
 H     1.299488     1.833079    -5.524775
 H    -0.267992     2.504048    -5.027278
 C    -5.496853    -1.784261    -1.342352
 H    -6.446853    -1.882897    -0.791135
 H    -5.740084    -1.723158    -2.416499
 H    -4.926228    -2.710844    -1.177688
 C    -5.540520     0.730728    -1.196321
 H    -5.019294     1.641334    -0.867082
 H    -5.720349     0.814891    -2.280478
 H    -6.525863     0.711359    -0.703239
 O     1.503425     2.975687    -0.365717
 C     2.560326     3.651467    -0.950481
 H     2.812602     4.590237    -0.407004
 H     3.503605     3.060205    -1.002125
 H     2.335995     3.962862    -1.994760
 H     0.769858     2.209671    -1.140301
 C     1.577695     1.707955     1.386565
 C     3.011148     1.994197     1.790125
 O     0.581709     2.364277     1.989572
 C     3.236756     1.964856     3.315965
 H     3.618255     1.228572     1.290029
 H     3.332283     2.968530     1.399162
 O     1.285404     0.603581     0.881726
 C     0.782379     3.679924     2.528544
 C     2.853108     3.273919     4.018995
 H     4.308265     1.775077     3.493260
 H     2.698300     1.112100     3.765439
 C     1.367896     3.645597     3.936780
 H     1.388308     4.263146     1.818924
 H    -0.223671     4.121988     2.547383
 H     3.148377     3.218846     5.080572
 H     3.452394     4.092234     3.578723
 H     1.219076     4.643619     4.384531
 H     0.764291     2.944579     4.539098   
18
δ-S-Hexalactone E(B3/D3BJ/PCM)=-385.26326
 C    -0.016785     1.432499     0.134216
 C    -1.324129     0.738744    -0.250544
 C    -1.306694    -0.695843     0.272831
 C    -0.116680    -1.450176    -0.309415
 H    -2.185042     1.299006     0.147012
 H    -0.021642     1.669638     1.213847
 H     0.130888     2.390014    -0.385595
 H    -1.241088    -0.698953     1.376041
 H    -2.230655    -1.233081     0.003885
 H    -0.260016    -1.535592    -1.403634
 H    -1.437699     0.726888    -1.349120
 C     1.247484     0.608868    -0.084238
 O     2.339985     1.104864    -0.149469
 O     1.129882    -0.740783    -0.118473
 C     0.086197    -2.838578     0.273788
 H    -0.793707    -3.470558     0.076606
 H     0.969265    -3.316855    -0.174494
 H     0.241566    -2.781449     1.362705
   83
Mechanism A S1 Fe TS1 si enantioface Quintet State E(B3/D3BJ/PCM)=-1743.83249
Fe    -0.162734    -0.064301    -0.059631
 O    -0.274701     1.676603     1.137991
 C    -1.308517     1.840925     2.073206
 H    -1.187883     1.107552     2.892046
 H    -1.288723     2.846791     2.535655
 H    -2.313112     1.686646     1.633781
 N    -1.452229    -1.865545    -0.123794
 C    -2.799502    -1.979008    -0.215132
 C    -0.680819    -2.971087    -0.151497
 C    -3.408233    -3.229945    -0.357348
 C    -1.238109    -4.250135    -0.283842
 C    -2.617335    -4.381511    -0.394281
 H    -4.495248    -3.287718    -0.436549
 H    -0.580459    -5.122173    -0.302887
 H    -3.076641    -5.366873    -0.506666
 C     0.817129    -2.793979    -0.036435
 H     1.275001    -3.322154    -0.905205
 N     1.202586    -1.417692     0.046977
 C     2.596615    -1.158406     0.097201
 C     3.251812    -1.024145     1.354151
 C     3.343770    -0.998660    -1.104494
 C     4.618942    -0.714580     1.383399
 C     4.709980    -0.692810    -1.023829
 C     5.349226    -0.548976     0.207033
 H     5.124132    -0.599108     2.346334
 H     5.286106    -0.560682    -1.944105
 H     6.415115    -0.308652     0.249548
 C    -3.648764    -0.745600    -0.139321
 C    -4.227607    -0.394403     1.103595
 C    -3.913618     0.009453    -1.303094
 C    -5.072279     0.722153     1.162333
 C    -4.769149     1.117353    -1.200979
 C    -5.344967     1.472660     0.017250
 H    -5.522954     1.001127     2.118711
 H    -4.982649     1.705995    -2.097172
 H    -6.011961     2.336888     0.076223
 C    -3.279392    -0.326683    -2.630325
 H    -2.264773     0.101498    -2.674631
 H    -3.199612    -1.411804    -2.794487
 H    -3.857613     0.102612    -3.461872
 C    -3.943988    -1.195518     2.353981
 H    -4.322021    -2.227853     2.274237
 H    -2.862402    -1.269790     2.550872
 H    -4.416480    -0.733566     3.232878
 C     2.482925    -1.177762     2.663612
 C     2.249986     0.187040     3.338281
 C     3.146037    -2.172770     3.630515
 H     1.491858    -1.575853     2.400599
 H     1.691466     0.864590     2.673724
 H     1.671290     0.068875     4.270682
 H     3.205887     0.671990     3.599355
 H     3.309539    -3.152222     3.152842
 H     4.124114    -1.811977     3.989736
 H     2.511802    -2.329525     4.519081
 C     2.683137    -1.126946    -2.474600
 C     3.332245    -2.224912    -3.335131
 C     2.651072     0.219998    -3.219720
 H     1.637251    -1.416516    -2.295232
 H     3.338368    -3.196290    -2.814674
 H     2.783915    -2.350520    -4.283829
 H     4.376986    -1.980996    -3.590391
 H     2.129497     0.988344    -2.629109
 H     3.669662     0.586391    -3.432282
 H     2.127190     0.117752    -4.185240
 H     1.147049    -3.391138     0.846951
 C    -1.208116     3.720162    -0.353318
 C    -0.468797     4.823496     0.408919
 C     0.977099     4.936132    -0.079283
 C     1.670376     3.577498    -0.000152
 H    -1.000250     5.781700     0.290113
 H    -1.412926     4.046299    -1.388508
 H    -2.183480     3.480274     0.091411
 H     1.003831     5.292038    -1.125136
 H     1.539193     5.666421     0.525963
 H     1.668554     3.233848     1.048760
 H    -0.467691     4.597229     1.487967
 C    -0.412869     2.436460    -0.522234
 O    -0.928521     1.466482    -1.174313
 O     0.927331     2.599462    -0.758448
 C     3.088114     3.568347    -0.543893
 H     3.721226     4.258014     0.036040
 H     3.521080     2.559407    -0.477427
 H     3.104064     3.884217    -1.599237
   83
Mechanism A S1 Fe Int1 si enantioface exo Quintet State E(B3/D3BJ/PCM)=-1743.84025
Fe    -0.221708    -0.140937    -0.001824
 O    -0.369007     3.102317     1.453585
 C    -1.590616     3.283087     2.128368
 H    -1.352301     3.462108     3.187808
 H    -2.157812     4.157516     1.752919
 H    -2.235235     2.391794     2.047147
 N    -1.481497    -1.956426     0.047415
 C    -2.827989    -2.078562    -0.014234
 C    -0.703505    -3.048229     0.167628
 C    -3.435546    -3.336529     0.050123
 C    -1.257291    -4.333553     0.238182
 C    -2.639267    -4.478288     0.179420
 H    -4.523333    -3.408283    -0.003774
 H    -0.598911    -5.199736     0.336217
 H    -3.097027    -5.469462     0.230673
 C     0.793625    -2.837491     0.223381
 H     1.246129    -3.477811    -0.568219
 N     1.164155    -1.454961     0.092205
 C     2.562809    -1.203951     0.092651
 C     3.240880    -0.927350     1.311618
 C     3.286286    -1.211769    -1.132544
 C     4.615226    -0.648696     1.277726
 C     4.659219    -0.930124    -1.115441
 C     5.324907    -0.650330     0.077807
 H     5.141762    -0.424401     2.209410
 H     5.220460    -0.923334    -2.053514
 H     6.396112    -0.431479     0.071728
 C    -3.656497    -0.838652    -0.161317
 C    -4.182701    -0.211745     0.989389
 C    -3.921431    -0.330513    -1.451851
 C    -4.989169     0.922829     0.826035
 C    -4.731517     0.806724    -1.572626
 C    -5.264676     1.428570    -0.444162
 H    -5.401799     1.415397     1.710688
 H    -4.942531     1.207710    -2.567622
 H    -5.896126     2.313951    -0.554980
 C    -3.341308    -0.986245    -2.683324
 H    -2.239335    -0.954034    -2.674746
 H    -3.626266    -2.048504    -2.756458
 H    -3.682629    -0.481123    -3.598208
 C    -3.873638    -0.733226     2.373441
 H    -4.193955    -1.779868     2.501690
 H    -2.790820    -0.704328     2.578489
 H    -4.376175    -0.130890     3.143844
 C     2.494693    -0.894120     2.643024
 C     2.316700     0.547984     3.154494
 C     3.148544    -1.786340     3.711532
 H     1.486740    -1.290840     2.450096
 H     1.766752     1.170483     2.431594
 H     1.755752     0.558298     4.104528
 H     3.292115     1.028690     3.339441
 H     3.272608    -2.821181     3.353736
 H     4.144513    -1.415925     4.005625
 H     2.529820    -1.813479     4.623943
 C     2.575386    -1.466880    -2.459576
 C     3.308439    -2.476011    -3.357479
 C     2.311121    -0.146627    -3.207988
 H     1.591220    -1.892505    -2.215348
 H     3.501862    -3.422472    -2.827551
 H     2.706162    -2.704168    -4.252547
 H     4.278334    -2.089281    -3.711163
 H     1.737713     0.557177    -2.584509
 H     3.256894     0.349237    -3.484144
 H     1.743517    -0.326603    -4.136928
 H     1.155215    -3.289336     1.176526
 C    -0.977529     3.708307    -0.841036
 C    -0.056360     4.931429    -0.867678
 C     1.386641     4.504537    -1.159246
 C     1.847776     3.401118    -0.201759
 H    -0.403599     5.658570    -1.620625
 H    -1.042207     3.248750    -1.840300
 H    -2.004365     3.976252    -0.548157
 H     1.462151     4.125170    -2.194680
 H     2.073794     5.364084    -1.079698
 H     1.860592     3.804219     0.826602
 H    -0.097322     5.440956     0.110172
 C    -0.446610     2.619745     0.107581
 O    -1.146227     1.473005     0.025676
 O     0.908964     2.309755    -0.231069
 C     3.218170     2.839972    -0.540653
 H     3.980969     3.630916    -0.461608
 H     3.489870     2.024191     0.144796
 H     3.238014     2.442583    -1.567257
   83
Mechanism A S1 Fe TS2 si enantioface Quintet State E(B3/D3BJ/PCM)=-1743.83710
Fe    -0.049614    -0.094866     0.024463
 O    -1.549749    -3.316620     1.300704
 C    -2.855010    -2.765212     1.381949
 H    -3.546419    -3.615455     1.458108
 H    -2.959337    -2.118126     2.264662
 H    -3.085543    -2.178563     0.480974
 N    -1.106068     1.824702    -0.345560
 C    -2.428039     2.115889    -0.405356
 C    -0.199527     2.796488    -0.578465
 C    -2.870219     3.408571    -0.707450
 C    -0.586170     4.106002    -0.893787
 C    -1.938218     4.418431    -0.957344
 H    -3.942445     3.609590    -0.738606
 H     0.181774     4.860649    -1.078331
 H    -2.267667     5.433328    -1.193713
 C     1.266681     2.444284    -0.477702
 H     1.705008     3.123025     0.290247
 N     1.485986     1.062805    -0.173057
 C     2.822512     0.696169     0.135193
 C     3.722922     0.301651    -0.897197
 C     3.272570     0.706830     1.487991
 C     5.020759    -0.104683    -0.556958
 C     4.577872     0.283032     1.777247
 C     5.449603    -0.125077     0.769469
 H     5.712691    -0.411461    -1.346105
 H     4.922158     0.278510     2.815304
 H     6.463682    -0.451150     1.015977
 C    -3.457228     1.059965    -0.132462
 C    -4.118379     0.443256    -1.220346
 C    -3.843666     0.789167     1.199844
 C    -5.186495    -0.425139    -0.955138
 C    -4.934052    -0.065957     1.419791
 C    -5.605146    -0.664428     0.354372
 H    -5.701734    -0.907898    -1.789918
 H    -5.252908    -0.265984     2.446302
 H    -6.453155    -1.327566     0.544513
 C    -3.088915     1.367148     2.372475
 H    -2.139923     0.821758     2.510933
 H    -2.844240     2.431043     2.230765
 H    -3.669053     1.271164     3.301801
 C    -3.696899     0.712548    -2.646805
 H    -3.899069     1.754903    -2.943894
 H    -2.617266     0.546620    -2.788320
 H    -4.234781     0.056455    -3.346287
 C     3.310629     0.347241    -2.366053
 C     3.589001    -0.968722    -3.111036
 C     3.975618     1.527902    -3.100234
 H     2.221982     0.510852    -2.377933
 H     3.126947    -1.826508    -2.599630
 H     3.184696    -0.927084    -4.136167
 H     4.668716    -1.174389    -3.195576
 H     3.766552     2.487274    -2.601539
 H     5.071566     1.408297    -3.134361
 H     3.614754     1.598827    -4.140343
 C     2.380835     1.197042     2.627263
 C     2.985115     2.428141     3.328112
 C     2.052828     0.087138     3.641305
 H     1.427838     1.507389     2.173811
 H     3.207417     3.234454     2.610511
 H     2.286951     2.826944     4.083049
 H     3.925878     2.181601     3.848026
 H     1.482401    -0.724222     3.166331
 H     2.966087    -0.337710     4.090369
 H     1.434731     0.487003     4.462850
 H     1.743841     2.770416    -1.431094
 C     0.800051    -3.198082     1.218602
 C     0.937753    -4.316463     0.178839
 C     0.884372    -3.789620    -1.259353
 C    -0.398130    -2.997847    -1.544729
 H     1.890164    -4.846938     0.344659
 H     1.610824    -2.461530     1.108342
 H     0.875984    -3.609737     2.239614
 H     1.751763    -3.130315    -1.443015
 H     0.962248    -4.627819    -1.973251
 H    -1.256547    -3.695184    -1.450619
 H     0.133516    -5.054534     0.336246
 C    -0.521199    -2.442157     1.153926
 O    -0.621094    -1.260738     1.648012
 O    -0.565936    -1.984054    -0.572398
 C    -0.427951    -2.386142    -2.942028
 H    -0.353394    -3.166557    -3.716766
 H    -1.367900    -1.834276    -3.099068
 H     0.412709    -1.686036    -3.078761
   83
Mechanism A S2 Fe TS2 si enantioface Quintet State E(B3/D3BJ/PCM)=-1743.84879
Fe    -0.045652    -0.133683     0.344752
 O     0.166920    -3.217075    -2.416613
 C     1.574175    -3.027174    -2.613425
 H     1.967780    -4.002674    -2.922568
 H     1.756327    -2.278580    -3.397840
 H     2.058253    -2.691401    -1.685267
 N    -0.898775     1.888428     0.585340
 C    -2.184931     2.301415     0.521560
 C     0.063700     2.734623     0.999184
 C    -2.545818     3.594273     0.916390
 C    -0.238368     4.039874     1.410178
 C    -1.559667     4.472453     1.374474
 H    -3.591608     3.900683     0.854123
 H     0.565855     4.698120     1.747113
 H    -1.822623     5.485870     1.688406
 C     1.491904     2.230923     0.993450
 H     1.883013     2.339284     2.034886
 N     1.601788     0.894607     0.483909
 C     2.909149     0.445881     0.181895
 C     3.526805     0.803697    -1.054520
 C     3.616914    -0.394431     1.089803
 C     4.801537     0.306116    -1.356683
 C     4.886798    -0.875904     0.737425
 C     5.482782    -0.532899    -0.474674
 H     5.271999     0.576421    -2.306753
 H     5.425826    -1.526376     1.432469
 H     6.475697    -0.913353    -0.729698
 C    -3.227053     1.370518    -0.023945
 C    -3.440179     1.331254    -1.421401
 C    -4.018138     0.596476     0.853038
 C    -4.473001     0.525856    -1.922844
 C    -5.043078    -0.193683     0.311413
 C    -5.275373    -0.225720    -1.063488
 H    -4.650408     0.496701    -3.001472
 H    -5.664562    -0.791656     0.983426
 H    -6.083517    -0.841144    -1.467783
 C    -3.739947     0.569380     2.335324
 H    -2.799411     0.023637     2.517700
 H    -3.630041     1.579202     2.759661
 H    -4.544468     0.055085     2.881105
 C    -2.570010     2.126917    -2.366082
 H    -2.556393     3.198126    -2.108444
 H    -1.525784     1.776208    -2.329215
 H    -2.922976     2.032380    -3.403228
 C     2.820377     1.706449    -2.063653
 C     2.544226     0.983793    -3.393755
 C     3.586097     3.020732    -2.299825
 H     1.839967     1.953846    -1.632854
 H     1.919989     0.093781    -3.226090
 H     2.007770     1.646924    -4.093520
 H     3.476839     0.665831    -3.889273
 H     3.769473     3.558075    -1.355522
 H     4.567338     2.840404    -2.769987
 H     3.018548     3.690634    -2.967632
 C     3.023900    -0.772812     2.443639
 C     3.894050    -0.282376     3.614396
 C     2.752940    -2.283223     2.552407
 H     2.052627    -0.260535     2.511736
 H     4.069631     0.803636     3.555833
 H     3.404937    -0.496024     4.579687
 H     4.879958    -0.776600     3.628029
 H     2.080435    -2.626386     1.750229
 H     3.684514    -2.869653     2.482221
 H     2.277240    -2.529460     3.516361
 H     2.085243     2.968279     0.407523
 C    -1.991157    -2.548008    -1.727667
 C    -2.276230    -3.758342    -0.805681
 C    -2.417810    -3.470976     0.695505
 C    -1.223181    -2.789811     1.392796
 H    -3.218259    -4.216047    -1.149857
 H    -2.515246    -1.648166    -1.384510
 H    -2.355169    -2.792757    -2.740989
 H    -3.299998    -2.829834     0.868200
 H    -2.623859    -4.435794     1.192406
 H    -0.300033    -3.336573     1.079082
 H    -1.497698    -4.521446    -0.975191
 C    -0.534656    -2.205587    -1.908095
 O    -0.010972    -1.126248    -1.658918
 O    -1.149513    -1.449760     1.030104
 C    -1.327325    -2.931031     2.917400
 H    -1.306881    -3.986987     3.235376
 H    -0.487769    -2.406995     3.399554
 H    -2.264767    -2.477437     3.280436
  101
Mechanism A S2 Fe TS1' si enantioface Quintet State E(B3/D3BJ/PCM)=-2129.10753
Fe    -1.075234     0.554044     0.195013
 O     5.952024    -3.122580    -1.761852
 C     7.111810    -3.951727    -1.819543
 H     7.554640    -3.792409    -2.810712
 H     7.831429    -3.677648    -1.032762
 H     6.844668    -5.011530    -1.688066
 N    -1.324069     1.797634    -1.650389
 C    -0.499446     2.702387    -2.225180
 C    -2.602771     1.696992    -2.055350
 C    -0.973137     3.582455    -3.205387
 C    -3.135098     2.554105    -3.027609
 C    -2.311200     3.516071    -3.601862
 H    -0.285638     4.301143    -3.654939
 H    -4.181368     2.450477    -3.324538
 H    -2.697862     4.197730    -4.363821
 C    -3.447158     0.601116    -1.439180
 H    -3.853845    -0.000146    -2.281474
 N    -2.711228    -0.203876    -0.501903
 C    -3.328457    -1.428095    -0.136991
 C    -4.116182    -1.521671     1.045239
 C    -3.158879    -2.585569    -0.953612
 C    -4.695297    -2.751845     1.389558
 C    -3.761827    -3.791251    -0.569656
 C    -4.525532    -3.882644     0.593332
 H    -5.296707    -2.825448     2.300162
 H    -3.629542    -4.680625    -1.192546
 H    -4.986870    -4.832314     0.877297
 C     0.956133     2.706794    -1.866110
 C     1.481410     3.695329    -1.004524
 C     1.801056     1.749795    -2.476285
 C     2.865017     3.716048    -0.777007
 C     3.177987     1.803596    -2.217864
 C     3.709010     2.784094    -1.378906
 H     3.280274     4.475812    -0.109884
 H     3.839310     1.075236    -2.695506
 H     4.786315     2.822105    -1.195559
 C     1.248309     0.696931    -3.409894
 H     0.523995     0.041596    -2.900256
 H     0.715870     1.148649    -4.263174
 H     2.053326     0.065115    -3.812257
 C     0.582197     4.676075    -0.294644
 H    -0.121340     5.173053    -0.980396
 H    -0.008157     4.137701     0.465155
 H     1.170675     5.455046     0.211981
 C    -4.342333    -0.312554     1.947322
 C    -3.743246    -0.529180     3.347734
 C    -5.828028     0.079070     2.033399
 H    -3.802516     0.528896     1.487860
 H    -2.675086    -0.787306     3.280399
 H    -3.838565     0.382438     3.961017
 H    -4.251274    -1.346520     3.886260
 H    -6.252981     0.265253     1.034124
 H    -6.432442    -0.712281     2.507519
 H    -5.955409     0.996205     2.632662
 C    -2.332489    -2.540366    -2.236918
 C    -3.193324    -2.794256    -3.487898
 C    -1.137211    -3.508896    -2.194960
 H    -1.921262    -1.522586    -2.309057
 H    -4.039344    -2.091191    -3.547240
 H    -2.593431    -2.682171    -4.406755
 H    -3.613543    -3.813859    -3.489141
 H    -0.491569    -3.310969    -1.325082
 H    -1.463646    -4.560080    -2.131879
 H    -0.521424    -3.409040    -3.104685
 H    -4.347724     1.083062    -0.989092
 C     4.051946    -2.233122    -0.674777
 C     3.150847    -2.314177     0.555452
 C     1.991540    -1.315357     0.502661
 C     1.081845    -1.304482     1.741409
 H     2.777265    -3.346381     0.654567
 H     4.438505    -1.208353    -0.818582
 H     3.495113    -2.459514    -1.600510
 H     2.387211    -0.294122     0.376645
 H     1.362570    -1.514165    -0.386673
 H     1.720431    -1.178502     2.633181
 H     3.762154    -2.135181     1.456673
 C     5.244735    -3.163817    -0.613964
 O     5.551720    -3.857118     0.324826
 O     0.177701    -0.205421     1.675712
 C     0.271163    -2.586986     1.926281
 H     0.923339    -3.469882     2.017111
 H    -0.344167    -2.521490     2.836200
 H    -0.408939    -2.745031     1.073581
 C    -0.125224     1.358786     3.697392
 C     0.876400     0.851452     4.732071
 C     2.198749     1.594446     4.544607
 C     2.725747     1.413300     3.122194
 H     0.481883     1.005503     5.749523
 H    -0.384345     2.407680     3.924404
 H    -1.063739     0.790953     3.702350
 H     2.050872     2.671657     4.741791
 H     2.966807     1.239701     5.251683
 H     3.028658     0.357641     2.997275
 H     1.033277    -0.235280     4.621278
 C     0.394961     1.396665     2.259617
 O    -0.356536     2.001901     1.401698
 O     1.730492     1.711667     2.121227
 C     3.922930     2.296736     2.806334
 H     4.756606     2.071924     3.490122
 H     4.260454     2.133253     1.772666
 H     3.655333     3.359644     2.915031
  101
Mechanism A S2 Fe Int1' si enantioface Quintet State E(B3/D3BJ/PCM)=-2129.12067
Fe    -1.283021     0.131018    -0.172219
 O     9.079429    -0.923938    -0.282299
 C    10.276095    -0.627008    -0.999546
 H    11.062216    -1.253009    -0.558881
 H    10.161310    -0.857853    -2.069850
 H    10.539272     0.437716    -0.903557
 N    -3.368468    -0.521410    -0.457273
 C    -3.875918    -1.739075    -0.765884
 C    -4.191476     0.535766    -0.308698
 C    -5.252768    -1.918781    -0.938062
 C    -5.579757     0.407799    -0.449109
 C    -6.116418    -0.833293    -0.772590
 H    -5.633768    -2.905282    -1.207030
 H    -6.216438     1.285431    -0.316149
 H    -7.194247    -0.957417    -0.904394
 C    -3.569664     1.881787    -0.000245
 H    -3.995397     2.225220     0.973065
 N    -2.135969     1.839884    -0.008029
 C    -1.473935     3.095552     0.025901
 C    -1.129516     3.748149    -1.193009
 C    -1.125813     3.696219     1.266735
 C    -0.442948     4.969013    -1.143085
 C    -0.442026     4.920835     1.265307
 C    -0.101307     5.558283     0.074092
 H    -0.165195     5.470032    -2.073900
 H    -0.165202     5.382979     2.217054
 H     0.433728     6.511574     0.092681
 C    -2.946859    -2.902232    -0.938132
 C    -2.119395    -2.987402    -2.081797
 C    -2.961087    -3.943123     0.022656
 C    -1.326003    -4.132071    -2.253526
 C    -2.143590    -5.062620    -0.182492
 C    -1.336410    -5.162653    -1.316303
 H    -0.690640    -4.208038    -3.139855
 H    -2.144336    -5.866434     0.558726
 H    -0.710572    -6.046139    -1.466599
 C    -3.831614    -3.874662     1.257859
 H    -3.795285    -2.882665     1.733091
 H    -4.890761    -4.078150     1.027367
 H    -3.510797    -4.619028     2.001192
 C    -2.052230    -1.884646    -3.111656
 H    -3.016708    -1.374824    -3.251026
 H    -1.309043    -1.126703    -2.810554
 H    -1.730457    -2.280287    -4.086247
 C    -1.449156     3.108255    -2.542199
 C    -0.217949     2.377088    -3.111899
 C    -2.025043     4.098949    -3.566263
 H    -2.216126     2.341640    -2.357126
 H     0.154529     1.607102    -2.417206
 H    -0.460858     1.882156    -4.067716
 H     0.609160     3.082106    -3.299179
 H    -2.897778     4.636662    -3.162301
 H    -1.284306     4.853516    -3.877912
 H    -2.344775     3.566793    -4.477510
 C    -1.448516     3.017211     2.594289
 C    -2.305608     3.902656     3.515072
 C    -0.167741     2.544699     3.306763
 H    -2.033910     2.117180     2.353853
 H    -3.231876     4.227526     3.014324
 H    -2.587821     3.354990     4.429923
 H    -1.765061     4.810387     3.830885
 H     0.406982     1.850706     2.673989
 H     0.488940     3.393981     3.559018
 H    -0.412791     2.025508     4.248978
 H    -3.975353     2.604721    -0.743543
 C     6.780139    -0.641546     0.184690
 C     5.466446    -0.018128    -0.282151
 C     4.285293    -0.391513     0.618091
 C     2.920119     0.122403     0.138422
 H     5.593373     1.074742    -0.329446
 H     6.725202    -1.743733     0.205530
 H     7.011707    -0.348363     1.224707
 H     4.224636    -1.490458     0.699936
 H     4.457083    -0.018224     1.644268
 H     2.721441    -0.263920    -0.875751
 H     5.264706    -0.336540    -1.319781
 C     7.972235    -0.253585    -0.664634
 O     7.967520     0.549907    -1.564723
 O     1.913717    -0.378153     1.027364
 C     2.820866     1.645224     0.101877
 H     3.550032     2.082787    -0.597794
 H     1.814890     1.950922    -0.217756
 H     3.004340     2.067492     1.103631
 C     1.353934    -2.663384     0.380647
 C     1.673773    -3.250962     1.759854
 C     0.495406    -3.054885     2.721474
 C     0.060097    -1.588008     2.780276
 H     1.916764    -4.322837     1.669792
 H     0.544341    -3.229925    -0.103408
 H     2.227675    -2.711253    -0.288959
 H    -0.364103    -3.662802     2.386297
 H     0.759230    -3.395129     3.737437
 H     0.885142    -0.981303     3.193745
 H     2.567563    -2.754546     2.173024
 C     0.891126    -1.202357     0.471075
 O     0.369274    -0.719115    -0.664113
 O    -0.195361    -1.118294     1.445361
 C    -1.198521    -1.356674     3.599660
 H    -1.035040    -1.659344     4.645875
 H    -1.478319    -0.292735     3.588218
 H    -2.039886    -1.943643     3.198146
  101
Mechanism A S2 Fe TS2' si enantioface Quintet State E(B3/D3BJ/PCM)=-2129.10539
Fe    -1.310902     0.229393     0.173129
 O     8.735026    -0.788444     0.790024
 C    10.102357    -1.012500     0.449341
 H    10.691083    -0.702801     1.321870
 H    10.283138    -2.075181     0.225905
 H    10.390032    -0.420805    -0.433296
 N    -3.505593     0.524655     0.032543
 C    -4.508819    -0.365193    -0.157614
 C    -3.787436     1.835005     0.176345
 C    -5.842409     0.054237    -0.209951
 C    -5.105660     2.309630     0.142680
 C    -6.145789     1.409251    -0.056002
 H    -6.627948    -0.684847    -0.376756
 H    -5.294587     3.378692     0.264234
 H    -7.182109     1.754120    -0.096957
 C    -2.632804     2.793960     0.369214
 H    -2.792210     3.305764     1.349129
 N    -1.355218     2.149293     0.279317
 C    -0.227687     3.009449     0.233607
 C     0.164185     3.612021    -0.997112
 C     0.536826     3.258657     1.407919
 C     1.302144     4.429666    -1.026026
 C     1.671474     4.079163     1.326861
 C     2.056348     4.666038     0.122925
 H     1.610615     4.886745    -1.970575
 H     2.265543     4.265271     2.226066
 H     2.942299     5.305421     0.079114
 C    -4.187960    -1.820723    -0.319815
 C    -3.759325    -2.312584    -1.573436
 C    -4.397026    -2.696226     0.771686
 C    -3.554969    -3.694440    -1.714816
 C    -4.169745    -4.067219     0.590360
 C    -3.757507    -4.566012    -0.646062
 H    -3.235894    -4.086135    -2.684565
 H    -4.325095    -4.749939     1.430148
 H    -3.595241    -5.639269    -0.776257
 C    -4.862857    -2.181257     2.114844
 H    -4.248238    -1.337371     2.465027
 H    -5.904058    -1.820129     2.076170
 H    -4.815377    -2.973082     2.876401
 C    -3.492586    -1.393977    -2.741245
 H    -4.212472    -0.563476    -2.794110
 H    -2.481477    -0.962707    -2.651547
 H    -3.538318    -1.945873    -3.691852
 C    -0.606820     3.359702    -2.291114
 C     0.218702     2.529529    -3.290350
 C    -1.115010     4.662492    -2.933076
 H    -1.482249     2.749067    -2.029618
 H     0.485371     1.553443    -2.858818
 H    -0.358890     2.344344    -4.211968
 H     1.148089     3.048819    -3.578645
 H    -1.720994     5.253126    -2.226882
 H    -0.284412     5.304699    -3.270249
 H    -1.738531     4.443528    -3.816067
 C     0.161488     2.626640     2.744456
 C    -0.002843     3.663144     3.868550
 C     1.165114     1.528572     3.141627
 H    -0.813683     2.138596     2.595880
 H    -0.730077     4.443608     3.593067
 H    -0.358080     3.178922     4.793701
 H     0.948407     4.166412     4.108711
 H     1.241846     0.758673     2.357909
 H     2.173664     1.946863     3.298327
 H     0.860119     1.034904     4.080028
 H    -2.759260     3.605427    -0.381658
 C     6.418790    -0.808365     0.326166
 C     5.338701    -1.208877    -0.676267
 C     3.929671    -0.879809    -0.177827
 C     2.801972    -1.334509    -1.106782
 H     5.544197    -0.704908    -1.633911
 H     6.281046    -1.315049     1.297222
 H     6.368493     0.270382     0.558033
 H     3.761381    -1.357442     0.802486
 H     3.824278     0.206862    -0.012342
 H     2.905436    -2.424614    -1.268456
 H     5.426059    -2.289047    -0.886280
 C     7.824643    -1.103827    -0.153070
 O     8.121116    -1.557411    -1.231364
 O     1.585786    -1.081061    -0.376925
 C     2.793211    -0.629296    -2.460357
 H     3.714100    -0.854191    -3.020204
 H     1.937842    -0.950207    -3.072302
 H     2.718826     0.460710    -2.325036
 C     0.300561    -3.079469    -1.023413
 C     0.794487    -3.899605     0.178928
 C    -0.013972    -3.675961     1.463450
 C    -0.055234    -2.203747     1.896676
 H     0.756944    -4.968174    -0.092322
 H    -0.749622    -3.310087    -1.250462
 H     0.881055    -3.343575    -1.926495
 H    -1.053030    -4.017514     1.309749
 H     0.413552    -4.288544     2.276511
 H     0.983902    -1.874785     2.110973
 H     1.856666    -3.672317     0.372912
 C     0.382649    -1.572469    -0.854029
 O    -0.352826    -0.797385    -1.510236
 O    -0.554874    -1.450147     0.821405
 C    -0.895247    -1.984274     3.152937
 H    -0.483023    -2.545792     4.007409
 H    -0.911137    -0.916719     3.423657
 H    -1.932373    -2.317013     2.988146
  101
Mechanism A S2 Fe Int2' Quintet State E(B3/D3BJ/PCM)=-2129.12221
Fe    -1.697758    -0.067897     0.299175
 O     9.297772     1.974702    -0.359109
 C    10.671885     1.952546     0.028961
 H    11.107235     2.892762    -0.331347
 H    10.769223     1.882014     1.123030
 H    11.193050     1.093835    -0.421129
 N    -2.715216    -1.263315    -1.238293
 C    -2.711430    -2.601241    -1.434699
 C    -3.498989    -0.469745    -1.992330
 C    -3.548969    -3.191258    -2.386821
 C    -4.350316    -1.003489    -2.970008
 C    -4.384071    -2.380463    -3.161076
 H    -3.534579    -4.275078    -2.515540
 H    -4.976724    -0.332616    -3.562441
 H    -5.047956    -2.822744    -3.908327
 C    -3.420264     1.024358    -1.762847
 H    -4.466170     1.396674    -1.664020
 N    -2.591362     1.374720    -0.646150
 C    -2.528047     2.758655    -0.348684
 C    -1.481925     3.564229    -0.885511
 C    -3.499732     3.361008     0.503172
 C    -1.426972     4.927291    -0.560585
 C    -3.403971     4.728307     0.797433
 C    -2.378693     5.513827     0.272123
 H    -0.621853     5.544728    -0.969842
 H    -4.146793     5.189542     1.454920
 H    -2.320858     6.578968     0.512674
 C    -1.762489    -3.448868    -0.639231
 C    -0.522601    -3.805049    -1.222953
 C    -2.121788    -3.917168     0.643614
 C     0.339668    -4.649427    -0.509630
 C    -1.229519    -4.762782     1.322721
 C    -0.012523    -5.131303     0.752962
 H     1.293783    -4.939484    -0.958924
 H    -1.502946    -5.135489     2.313520
 H     0.665032    -5.798272     1.292993
 C    -3.405122    -3.489946     1.311151
 H    -3.256784    -2.497285     1.769748
 H    -4.243571    -3.417430     0.602366
 H    -3.688790    -4.192740     2.108588
 C    -0.115626    -3.274669    -2.578279
 H    -0.833689    -3.557607    -3.364298
 H    -0.063855    -2.173969    -2.570019
 H     0.872335    -3.659073    -2.871064
 C    -0.416198     2.967456    -1.799944
 C     0.990400     3.070340    -1.184820
 C    -0.446802     3.584886    -3.209163
 H    -0.646451     1.896890    -1.894579
 H     1.017389     2.612624    -0.183558
 H     1.729878     2.546411    -1.812776
 H     1.316604     4.119265    -1.082411
 H    -1.442112     3.483616    -3.670744
 H    -0.200086     4.659942    -3.190356
 H     0.285047     3.088864    -3.869014
 C    -4.632422     2.540752     1.113727
 C    -6.016959     3.016204     0.638388
 C    -4.558408     2.515121     2.650493
 H    -4.490476     1.506636     0.766841
 H    -6.089866     3.012833    -0.461018
 H    -6.812649     2.362309     1.033659
 H    -6.233558     4.042666     0.979175
 H    -3.582059     2.140514     2.994836
 H    -4.702889     3.519321     3.083017
 H    -5.339942     1.858699     3.068954
 H    -3.065815     1.471140    -2.723889
 C     7.133171     1.041497    -0.501578
 C     6.224472    -0.088778    -0.023226
 C     4.799057     0.036501    -0.566710
 C     3.830514    -1.021212    -0.033335
 H     6.675041    -1.049527    -0.318399
 H     6.759837     2.029572    -0.182697
 H     7.163983     1.088523    -1.604894
 H     4.385191     1.025415    -0.306753
 H     4.801448    -0.015196    -1.669626
 H     3.806964    -0.952767     1.066029
 H     6.210491    -0.095804     1.080565
 C     8.561787     0.901463    -0.016119
 O     9.005745    -0.041827     0.591997
 O     2.529486    -0.655940    -0.557265
 C     4.153035    -2.447089    -0.461659
 H     5.131042    -2.761986    -0.068161
 H     3.394939    -3.152799    -0.089650
 H     4.178945    -2.518702    -1.560452
 C     1.332306    -1.363081     1.501898
 C     1.296098    -0.262752     2.603739
 C     0.252884    -0.550487     3.692747
 C    -1.190238    -0.188275     3.271833
 H     2.298729    -0.165751     3.052870
 H     0.387091    -1.918700     1.545760
 H     2.152586    -2.069840     1.684144
 H     0.298331    -1.619096     3.973381
 H     0.504999     0.023154     4.601569
 H    -1.224131     0.926518     3.218981
 H     1.071641     0.719572     2.152728
 C     1.380673    -0.782618     0.109813
 O     0.371165    -0.376226    -0.451335
 O    -1.519012    -0.740045     2.035423
 C    -2.195763    -0.621563     4.343356
 H    -1.964215    -0.178356     5.326664
 H    -3.211930    -0.311979     4.054577
 H    -2.190267    -1.719601     4.445668
  148
Mechanism B S2 Fe TS1 si enantioface Quintet State E(B3/D3BJ/PCM)=-2129.10753-3098.262599
 N    -2.285421    -2.698471    -0.605437
 N    -3.227705    -0.194361    -1.227991
 C    -3.574023    -1.260915    -2.135407
 H    -4.668458    -1.312894    -2.302846
 H    -3.143577    -1.154319    -3.159594
 C    -3.141825    -2.630547    -1.643416
 C    -1.081570    -4.039577     1.117194
 C    -3.635728    -3.779804    -2.275095
 H    -4.318234    -3.675772    -3.121751
 C    -1.939327    -3.909795    -0.108504
 C    -4.120748     0.901952    -1.162356
 C     0.319525    -4.150067     0.990479
 C    -5.727474     2.232538     0.115798
 H    -6.286807     2.416080     1.034863
 C    -3.255695    -5.029523    -1.801482
 H    -3.626557    -5.943709    -2.272121
 C    -2.407639    -5.092972    -0.695325
 H    -2.104124    -6.051410    -0.270547
 C    -0.915459    -4.482672     3.494176
 H    -1.395472    -4.612619     4.468224
 C    -4.327225     1.777040    -2.271099
 C    -1.710092    -4.197181     2.373760
 C    -5.231641     2.843771    -2.153417
 H    -5.389694     3.507042    -3.008046
 C    -4.854474     1.139134     0.042904
 C    -3.597416     1.586077    -3.599496
 H    -2.792600     0.861597    -3.418493
 C    -4.762626     0.164161     1.215555
 H    -3.713414    -0.167319     1.285204
 C     1.079045    -4.443339     2.133039
 H     2.163416    -4.539593     2.036040
 C    -5.923857     3.084492    -0.971054
 H    -6.617650     3.926050    -0.895442
 C     0.994658    -3.949353    -0.340601
 H     0.894832    -2.903668    -0.671323
 H     0.549773    -4.579831    -1.126747
 H     2.068180    -4.172994    -0.289016
 C    -3.209808    -4.083571     2.518870
 H    -3.733528    -4.890034     1.978996
 H    -3.509842    -4.140255     3.575381
 H    -3.586243    -3.134705     2.107213
 C     0.468376    -4.617351     3.374672
 H     1.073107    -4.854729     4.254093
 C    -5.625533    -1.085274     0.952586
 H    -5.315057    -1.607560     0.037420
 H    -5.554805    -1.798144     1.791389
 H    -6.686156    -0.805009     0.840005
 C    -5.138491     0.773224     2.572768
 H    -6.218755     0.980377     2.648469
 H    -4.889826     0.070575     3.384743
 H    -4.601599     1.714041     2.760667
 C    -4.528139     1.011609    -4.685507
 H    -5.345161     1.715660    -4.915777
 H    -3.975085     0.824659    -5.621604
 H    -4.992324     0.064920    -4.370128
 C    -2.928033     2.874439    -4.109651
 H    -2.271558     3.317452    -3.346488
 H    -2.316499     2.661833    -5.002355
 H    -3.667511     3.639110    -4.398043
Fe    -1.546293    -0.544384    -0.293751
 O     1.452926     0.904930     1.780423
 C     2.508903     1.384265     2.570635
 H     2.192360     2.202822     3.243096
 H     2.971795     0.588844     3.183693
 H     3.303346     1.789676     1.919670
 N     2.664689     2.584664    -0.846383
 N     3.289117    -0.113191    -1.087685
 C     4.106647     0.831533    -1.796269
 H     5.151312     0.880434    -1.398056
 H     4.253164     0.574982    -2.869391
 C     3.600393     2.255378    -1.756466
 C     1.402497     4.311256     0.418734
 C     4.148861     3.207372    -2.631543
 H     4.895289     2.894307    -3.364979
 C     2.295538     3.882808    -0.711121
 C     3.794631    -1.437054    -1.171148
 C    -0.002965     4.293061     0.286658
 C     5.039949    -3.306234    -0.190599
 H     5.618901    -3.723879     0.638021
 C     3.727291     4.527390    -2.548335
 H     4.124405     5.285826    -3.228054
 C     2.798496     4.872223    -1.563046
 H     2.465880     5.904176    -1.436858
 C     1.193415     5.342273     2.605026
 H     1.658412     5.755211     3.504660
 C     3.596694    -2.234613    -2.340986
 C     2.011236     4.846554     1.579251
 C     4.113731    -3.536816    -2.393551
 H     3.953082    -4.140194    -3.291821
 C     4.549618    -1.995309    -0.094562
 C     2.842498    -1.703008    -3.557336
 H     2.491890    -0.697189    -3.293158
 C     4.893794    -1.169971     1.140799
 H     4.274883    -0.264333     1.084437
 C    -0.785290     4.811704     1.329266
 H    -1.873413     4.808815     1.224212
 C     4.827612    -4.082318    -1.328406
 H     5.223136    -5.099945    -1.388150
 C    -0.667060     3.730522    -0.943099
 H    -0.556688     2.635119    -0.979764
 H    -0.222539     4.133104    -1.867320
 H    -1.742335     3.957733    -0.951206
 C     3.514925     4.924469     1.721249
 H     3.946768     5.680165     1.043961
 H     3.798058     5.200211     2.747656
 H     4.004317     3.969066     1.478882
 C    -0.195906     5.331619     2.480801
 H    -0.820728     5.735239     3.281947
 C     6.369342    -0.725964     1.125185
 H     6.612869    -0.170954     0.205782
 H     6.594401    -0.072956     1.985972
 H     7.049601    -1.592945     1.176720
 C     4.563397    -1.890007     2.457732
 H     5.190087    -2.784695     2.608778
 H     4.739423    -1.225813     3.320531
 H     3.511399    -2.213530     2.485076
 C     3.755120    -1.582959    -4.792429
 H     4.104156    -2.571572    -5.134845
 H     3.217524    -1.113063    -5.633487
 H     4.649810    -0.976563    -4.579485
 C     1.594681    -2.538983    -3.891341
 H     0.901964    -2.578538    -3.038037
 H     1.053165    -2.103226    -4.747776
 H     1.856579    -3.575598    -4.161158
Fe     1.654935     0.604051    -0.195933
 O     0.021421     0.308352    -1.322880
 C    -0.012454     0.574687    -2.700750
 H    -0.651812     1.444268    -2.935686
 H     0.997715     0.797576    -3.091649
 H    -0.399398    -0.288076    -3.275306
 C     0.556715    -0.930251     3.470111
 C     0.689165    -0.246314     4.834204
 C    -0.529568     0.633458     5.107434
 C    -0.767018     1.599584     3.949042
 H     0.800029    -1.013389     5.617766
 H    -0.156875    -1.767087     3.546445
 H     1.500389    -1.371020     3.125683
 H    -1.433253     0.010893     5.236576
 H    -0.400554     1.211127     6.037577
 H     0.104890     2.265360     3.833634
 H     1.598423     0.371672     4.877274
 C    -0.014119    -0.073329     2.347921
 O    -0.292746    -0.665469     1.253800
 O    -0.916450     0.875369     2.706413
 C    -2.016028     2.444194     4.121479
 H    -1.903225     3.108012     4.992715
 H    -2.186682     3.064148     3.230923
 H    -2.898535     1.807380     4.280750
  148
Mechanism B Fe Int1 si enantioface endo Nonet State E(B3/D3BJ/PCM)=-3102.44420
 N    -4.271440     0.334047     0.729020
 N    -3.244246    -2.159218     0.883666
 C    -4.445333    -1.937183     1.638125
 H    -5.273549    -2.603963     1.311285
 H    -4.332789    -2.157209     2.727069
 C    -4.961927    -0.518414     1.510872
 C    -4.052905     2.470145    -0.481335
 C    -6.138502    -0.126678     2.163627
 H    -6.664848    -0.842292     2.799532
 C    -4.748207     1.580996     0.505281
 C    -2.912171    -3.512329     0.619610
 C    -3.193173     3.500576    -0.038635
 C    -3.043638    -5.483564    -0.810063
 H    -3.435184    -5.985351    -1.699515
 C    -6.618128     1.164985     1.977453
 H    -7.534369     1.496479     2.472606
 C    -5.921215     2.025456     1.125340
 H    -6.281938     3.035645     0.923677
 C    -3.781498     3.207387    -2.772834
 H    -4.013676     3.099531    -3.835780
 C    -2.033567    -4.222003     1.485944
 C    -4.350125     2.312253    -1.855649
 C    -1.669270    -5.537955     1.166357
 H    -0.987810    -6.082709     1.826161
 C    -3.435731    -4.165985    -0.534658
 C    -1.492559    -3.580694     2.760614
 H    -1.911032    -2.564357     2.801040
 C    -4.421083    -3.467885    -1.470282
 H    -4.562653    -2.450980    -1.075232
 C    -2.636088     4.368571    -0.989631
 H    -1.959028     5.159611    -0.657563
 C    -2.162845    -6.169279     0.025795
 H    -1.867060    -7.195446    -0.208375
 C    -2.856275     3.662681     1.423796
 H    -2.324190     2.773314     1.794391
 H    -3.758023     3.787151     2.044305
 H    -2.208541     4.536059     1.582281
 C    -5.270297     1.215085    -2.338752
 H    -6.259753     1.270805    -1.856134
 H    -5.421406     1.278043    -3.425844
 H    -4.862792     0.216853    -2.111736
 C    -2.934387     4.229842    -2.345214
 H    -2.501684     4.921378    -3.072208
 C    -5.793243    -4.167174    -1.471311
 H    -6.203698    -4.256849    -0.452654
 H    -6.518568    -3.604078    -2.082375
 H    -5.728974    -5.185285    -1.890197
 C    -3.879854    -3.322290    -2.904231
 H    -3.673002    -4.303409    -3.363148
 H    -4.619890    -2.811857    -3.543785
 H    -2.951441    -2.731504    -2.934123
 C    -1.958125    -4.330929     4.021552
 H    -1.550404    -5.354827     4.061058
 H    -1.625073    -3.807400     4.933528
 H    -3.056220    -4.411773     4.058185
 C     0.038927    -3.438570     2.737947
 H     0.372189    -2.837610     1.877697
 H     0.397938    -2.941719     3.655167
 H     0.539867    -4.418924     2.675828
Fe    -2.281554    -0.591071     0.298856
 O    -0.946330    -0.834066    -3.153710
 C    -1.241948     0.441906    -3.694232
 H    -1.807090     1.062699    -2.982387
 H    -0.326459     0.985468    -3.982252
 H    -1.852718     0.268247    -4.591497
 N     4.659592    -0.150878     0.395875
 N     1.883469     2.247993     0.449756
 C     3.265516     1.829923     0.271836
 H     3.571905     1.729902    -0.786808
 H     3.946816     2.598709     0.692842
 C     3.634608     0.516883     0.945429
 C     6.286337    -1.955707     0.318699
 C     2.993272     0.054881     2.105679
 H     2.169858     0.624167     2.536820
 C     5.116727    -1.274989     0.967184
 C     1.637786     3.651513     0.394036
 C     6.169849    -3.283870    -0.156260
 C     1.365013     5.729843    -0.860663
 H     1.362757     6.266214    -1.813393
 C     3.456906    -1.117003     2.706644
 H     2.986587    -1.493705     3.618870
 C     4.537115    -1.790890     2.140150
 H     4.936512    -2.697743     2.597274
 C     8.601845    -1.903240    -0.410134
 H     9.551106    -1.368437    -0.503500
 C     1.391073     4.377297     1.599721
 C     7.513011    -1.256445     0.189334
 C     1.126978     5.752483     1.533186
 H     0.941536     6.310069     2.454164
 C     1.627293     4.351457    -0.848402
 C     1.476427     3.692235     2.960808
 H     1.288277     2.624704     2.779346
 C     1.927684     3.646117    -2.168719
 H     1.932622     2.566173    -1.964478
 C     7.282733    -3.889562    -0.760893
 H     7.190224    -4.910558    -1.141858
 C     1.111090     6.431671     0.315174
 H     0.909505     7.505928     0.285359
 C     4.885040    -4.076339    -0.046531
 H     3.993881    -3.450724    -0.197291
 H     4.778044    -4.550571     0.943958
 H     4.864366    -4.884007    -0.793396
 C     7.677888     0.158724     0.692590
 H     7.355203     0.257891     1.741796
 H     8.729093     0.475855     0.628742
 H     7.062617     0.859925     0.109555
 C     8.491947    -3.209976    -0.885987
 H     9.349936    -3.696999    -1.357009
 C     3.318649     4.038206    -2.703028
 H     4.109784     3.834310    -1.965453
 H     3.559477     3.478002    -3.621970
 H     3.361969     5.112887    -2.947273
 C     0.850771     3.888703    -3.239102
 H     0.796357     4.947773    -3.541290
 H     1.075720     3.304267    -4.146673
 H    -0.145307     3.588185    -2.881622
 C     2.895988     3.811106     3.548774
 H     3.157895     4.866820     3.731305
 H     2.971778     3.273302     4.508977
 H     3.652789     3.394146     2.867850
 C     0.434516     4.184112     3.976803
 H    -0.586830     4.136663     3.568652
 H     0.465286     3.560802     4.885567
 H     0.619934     5.222515     4.296860
Fe     0.402085     1.054761     0.253605
 O    -1.013886     0.521347     1.545528
 C    -1.109801     0.574493     2.940941
 H    -0.633596    -0.303070     3.422379
 H    -0.628942     1.480718     3.353925
 H    -2.167847     0.590799     3.270116
 C    -0.054018    -2.325273    -1.559185
 C     0.813704    -3.095208    -2.556911
 C     2.143209    -2.366150    -2.765366
 C     1.921689    -0.895459    -3.124531
 H     0.983191    -4.122361    -2.195175
 H     0.417412    -2.337250    -0.562996
 H    -1.048277    -2.783785    -1.459685
 H     2.748184    -2.411282    -1.842897
 H     2.736234    -2.845659    -3.562048
 H     1.392428    -0.849258    -4.094646
 H     0.277394    -3.177465    -3.516647
 C    -0.213671    -0.851286    -1.953281
 O    -0.807317    -0.089012    -0.978953
 O     1.078777    -0.258472    -2.140666
 C     3.214613    -0.103021    -3.219183
 H     3.853883    -0.526059    -4.010058
 H     3.012190     0.948261    -3.471239
 H     3.774794    -0.136799    -2.271552
  148
Mechanism B Fe TS2 si enantioface Nonet State E(B3/D3BJ/PCM)=-3102.44982
 N     2.372959    -2.869366     0.649458
 N     3.340761    -0.295634     0.930747
 C     3.807229    -1.281429     1.872371
 H     4.913748    -1.296597     1.928232
 H     3.481129    -1.109066     2.924757
 C     3.365040    -2.691176     1.544429
 C     0.895441    -4.415628    -0.644564
 C     3.983974    -3.764129     2.200550
 H     4.777672    -3.562615     2.923448
 C     1.981101    -4.132094     0.349586
 C     4.177896     0.828343     0.735110
 C    -0.455247    -4.330986    -0.241500
 C     5.566776     2.177076    -0.763089
 H     6.006229     2.351859    -1.746508
 C     3.580244    -5.060604     1.911988
 H     4.046125    -5.917775     2.404775
 C     2.569184    -5.243132     0.969288
 H     2.218958    -6.242128     0.704553
 C     0.222045    -5.402190    -2.752792
 H     0.482493    -5.810054    -3.733400
 C     4.483225     1.744185     1.789812
 C     1.244171    -4.938675    -1.912188
 C     5.322561     2.839322     1.532729
 H     5.556494     3.534662     2.342957
 C     4.757468     1.052364    -0.555493
 C     3.938350     1.568524     3.208931
 H     3.112872     0.845652     3.147936
 C     4.575686     0.032756    -1.680582
 H     3.529970    -0.314628    -1.645830
 C    -1.448423    -4.805357    -1.112018
 H    -2.493332    -4.751209    -0.797587
 C     5.854709     3.071061     0.268412
 H     6.497737     3.936277     0.086880
 C    -0.834164    -3.762478     1.103201
 H    -0.602288    -2.686520     1.158994
 H    -0.283959    -4.255109     1.921691
 H    -1.909020    -3.876207     1.294805
 C     2.685044    -5.010121    -2.365657
 H     3.256694    -5.768432    -1.805279
 H     2.747381    -5.270657    -3.432250
 H     3.204762    -4.050104    -2.219228
 C    -1.113690    -5.350127    -2.351680
 H    -1.898389    -5.727623    -3.012751
 C     5.467566    -1.203509    -1.453731
 H     5.260947    -1.676843    -0.484479
 H     5.301504    -1.957489    -2.242056
 H     6.533522    -0.921874    -1.475510
 C     4.819510     0.591283    -3.089723
 H     5.884121     0.816883    -3.265517
 H     4.521103    -0.151424    -3.847169
 H     4.248064     1.513416    -3.275527
 C     5.012265     1.006886     4.163175
 H     5.842515     1.723751     4.276139
 H     4.592134     0.822296     5.166340
 H     5.444255     0.064514     3.796104
 C     3.350370     2.857962     3.809673
 H     2.591887     3.305022     3.152743
 H     2.874357     2.641416     4.780444
 H     4.124713     3.620008     3.994041
Fe     1.637187    -0.758315     0.078158
 O    -0.176849    -0.758881    -3.724440
 C    -0.807398    -2.014599    -3.504577
 H    -0.117389    -2.727291    -3.037881
 H    -1.689956    -1.894521    -2.860907
 H    -1.115866    -2.380556    -4.492615
 N    -2.332001     2.768992     0.762541
 N    -3.287487     0.080939     0.818834
 C    -4.072962     1.151664     1.385893
 H    -4.928064     1.451797     0.727061
 H    -4.561200     0.871881     2.335933
 C    -3.307097     2.431729     1.632378
 C    -0.881957     4.530519    -0.239748
 C    -3.669695     3.265415     2.700972
 H    -4.451581     2.944298     3.391903
 C    -1.765285     3.996978     0.854698
 C    -3.837807    -1.207608     1.046367
 C     0.501935     4.255135    -0.273514
 C    -4.952840    -3.232534     0.225219
 H    -5.398200    -3.797286    -0.596575
 C    -3.017411     4.482163     2.865224
 H    -3.258045     5.137974     3.706083
 C    -2.068692     4.861151     1.916247
 H    -1.569328     5.830161     1.972341
 C    -0.636875     6.009227    -2.148579
 H    -1.079495     6.693508    -2.877493
 C    -3.851102    -1.787632     2.356768
 C    -1.459841     5.425058    -1.174659
 C    -4.416707    -3.055441     2.556019
 H    -4.421603    -3.485734     3.561559
 C    -4.417011    -1.960477    -0.024322
 C    -3.255877    -1.079263     3.573362
 H    -2.784265    -0.157261     3.208280
 C    -4.547687    -1.364988    -1.423687
 H    -3.690949    -0.690914    -1.563927
 C     1.291366     4.860219    -1.263729
 H     2.363664     4.648718    -1.286978
 C    -4.962093    -3.786252     1.504355
 H    -5.395788    -4.774560     1.678807
 C     1.136465     3.350153     0.746807
 H     0.803512     2.307348     0.629236
 H     0.861768     3.654519     1.769172
 H     2.231787     3.363677     0.667804
 C    -2.929826     5.779549    -1.136667
 H    -3.170710     6.422624    -0.273869
 H    -3.223313     6.323239    -2.046386
 H    -3.570233     4.888326    -1.054423
 C     0.728825     5.730491    -2.196401
 H     1.356889     6.197359    -2.959642
 C    -5.830964    -0.516933    -1.532495
 H    -5.847209     0.290752    -0.786972
 H    -5.922244    -0.059388    -2.532061
 H    -6.723792    -1.142756    -1.366266
 C    -4.516296    -2.398398    -2.560097
 H    -5.431076    -3.013151    -2.589863
 H    -4.444845    -1.887374    -3.534039
 H    -3.657238    -3.080386    -2.472540
 C    -4.330704    -0.693897     4.608260
 H    -4.802295    -1.589113     5.046464
 H    -3.888891    -0.114425     5.436655
 H    -5.136528    -0.089923     4.162029
 C    -2.150485    -1.908343     4.252460
 H    -1.366247    -2.193533     3.536957
 H    -1.676540    -1.331429     5.064401
 H    -2.549800    -2.834002     4.698257
Fe    -1.606897     0.642826    -0.087716
 O     0.011750     0.116646     1.008320
 C     0.091594     0.326252     2.397600
 H     0.842841     1.096376     2.652979
 H    -0.877375     0.657372     2.810968
 H     0.374001    -0.600714     2.932584
 C     1.078527     1.119718    -3.059621
 C     0.393606     1.969823    -4.132877
 C    -0.949322     2.535825    -3.668138
 C    -1.900539     1.470134    -3.110719
 H     1.065426     2.797489    -4.414783
 H     1.291315     1.711092    -2.156981
 H     2.042185     0.740002    -3.436495
 H    -0.779886     3.287079    -2.881346
 H    -1.443667     3.057206    -4.506232
 H    -2.119326     0.741841    -3.915829
 H     0.253022     1.354236    -5.036275
 C     0.282940    -0.099566    -2.638135
 O     0.623654    -0.790396    -1.622379
 O    -1.256002     0.759447    -2.055111
 C    -3.219788     2.080185    -2.648036
 H    -3.718880     2.587921    -3.489357
 H    -3.901889     1.312360    -2.260980
 H    -3.048656     2.817910    -1.851368
  148
Mechanism B Fe Int2 bent si enantioface Nonet State E(B3/D3BJ/PCM)=-3102.45329
 N     2.704594    -2.716402     0.553269
 N     3.458806    -0.071459     0.912677
 C     4.154234    -1.066674     1.683377
 H     5.252480    -1.016585     1.520068
 H     4.042020    -0.951382     2.783913
 C     3.738962    -2.488367     1.387163
 C     1.253614    -4.349776    -0.671899
 C     4.444147    -3.527664     2.011631
 H     5.270042    -3.283215     2.683513
 C     2.356313    -4.000754     0.282701
 C     4.060690     1.214101     0.905193
 C    -0.092121    -4.304422    -0.246398
 C     5.225758     2.985639    -0.313056
 H     5.667775     3.371119    -1.233157
 C     4.076302    -4.842161     1.765554
 H     4.601523    -5.673058     2.243259
 C     3.020924    -5.077098     0.884438
 H     2.697713    -6.092940     0.651583
 C     0.579059    -5.421439    -2.740003
 H     0.837644    -5.851303    -3.711830
 C     4.122540     2.022737     2.081139
 C     1.597918    -4.898782    -1.931163
 C     4.739799     3.281504     2.021428
 H     4.789293     3.895959     2.924099
 C     4.641023     1.711476    -0.304322
 C     3.554016     1.559645     3.423390
 H     2.932822     0.675277     3.221441
 C     4.692232     0.845925    -1.564490
 H     3.736904     0.300865    -1.625109
 C    -1.083281    -4.833838    -1.088365
 H    -2.123769    -4.807408    -0.756389
 C     5.281736     3.771808     0.837667
 H     5.751307     4.758573     0.809721
 C    -0.477095    -3.714211     1.086925
 H    -0.408819    -2.614109     1.063244
 H     0.180468    -4.068160     1.896908
 H    -1.513349    -3.967120     1.347377
 C     3.031156    -4.931100    -2.414081
 H     3.640598    -5.659653    -1.854461
 H     3.079297    -5.209419    -3.477066
 H     3.521284    -3.951675    -2.296056
 C    -0.751744    -5.399132    -2.319104
 H    -1.534436    -5.821331    -2.955037
 C     5.805670    -0.215680    -1.470949
 H     5.666771    -0.871856    -0.601692
 H     5.818430    -0.849717    -2.373694
 H     6.794694     0.263731    -1.381201
 C     4.853691     1.642059    -2.867840
 H     5.854463     2.096094    -2.952962
 H     4.735002     0.974023    -3.736443
 H     4.112194     2.450897    -2.955792
 C     4.677539     1.158306     4.401123
 H     5.291720     2.033852     4.669728
 H     4.259566     0.745486     5.334682
 H     5.355387     0.406891     3.968721
 C     2.637616     2.599035     4.092703
 H     1.827405     2.918036     3.422663
 H     2.179405     2.173500     5.000767
 H     3.190631     3.500887     4.401308
Fe     1.776605    -0.649899     0.101686
 O     0.152591    -0.825483    -3.869912
 C    -0.337591    -2.153616    -3.663530
 H     0.480846    -2.836463    -3.408857
 H    -1.076209    -2.148810    -2.851596
 H    -0.809522    -2.450343    -4.607484
 N    -2.616680     2.582885     0.780258
 N    -3.311214    -0.163819     0.898747
 C    -4.184924     0.820454     1.483256
 H    -5.105747     0.995966     0.868984
 H    -4.586422     0.522174     2.469410
 C    -3.565729     2.188914     1.653706
 C    -1.283429     4.424814    -0.247472
 C    -4.039602     3.034191     2.669299
 H    -4.797063     2.665612     3.364049
 C    -2.176179     3.863952     0.825055
 C    -3.761548    -1.497946     1.052601
 C     0.113169     4.221248    -0.217344
 C    -4.664172    -3.571578     0.098027
 H    -5.032523    -4.130405    -0.765336
 C    -3.528785     4.321781     2.776626
 H    -3.860044     4.992430     3.573832
 C    -2.597466     4.746469     1.829698
 H    -2.197286     5.761820     1.847720
 C    -1.028035     5.894978    -2.161537
 H    -1.472425     6.545991    -2.919347
 C    -3.768337    -2.141677     2.333978
 C    -1.863136     5.277585    -1.218630
 C    -4.221668    -3.463699     2.452295
 H    -4.221867    -3.941720     3.436165
 C    -4.237370    -2.246498    -0.072569
 C    -3.286372    -1.444645     3.607007
 H    -2.888992    -0.465362     3.307725
 C    -4.382027    -1.597433    -1.446865
 H    -3.611588    -0.817703    -1.519028
 C     0.915340     4.860993    -1.174567
 H     1.997819     4.710334    -1.142986
 C    -4.663374    -4.187939     1.348382
 H    -5.011248    -5.218335     1.460924
 C     0.747105     3.352745     0.835164
 H     0.521770     2.288092     0.664524
 H     0.365533     3.601525     1.837802
 H     1.839186     3.469561     0.845711
 C    -3.349457     5.557249    -1.251810
 H    -3.649453     6.252748    -0.449996
 H    -3.638128     6.014684    -2.209439
 H    -3.948170     4.643946    -1.119088
 C     0.351401     5.692030    -2.141903
 H     0.988620     6.187024    -2.879524
 C    -5.755172    -0.908309    -1.574390
 H    -5.896538    -0.145842    -0.794588
 H    -5.863515    -0.415135    -2.555058
 H    -6.571303    -1.643783    -1.474949
 C    -4.167099    -2.555641    -2.628211
 H    -4.986791    -3.286004    -2.732738
 H    -4.124456    -1.987005    -3.571587
 H    -3.227147    -3.120096    -2.530518
 C    -4.433146    -1.209405     4.609271
 H    -4.837529    -2.164226     4.984286
 H    -4.081370    -0.633644     5.482219
 H    -5.271419    -0.659299     4.153466
 C    -2.135876    -2.201683     4.295429
 H    -1.297356    -2.372168     3.605211
 H    -1.755174    -1.627396     5.157011
 H    -2.461856    -3.183793     4.675081
Fe    -1.764910     0.542154    -0.154238
 O    -0.001986    -0.068107     0.834021
 C    -0.001934     0.060425     2.242654
 H     0.539855     0.965004     2.574324
 H    -1.033666     0.124198     2.624618
 H     0.478003    -0.809319     2.732409
 C     1.192130     1.179417    -3.180356
 C     0.333971     1.928923    -4.207141
 C    -1.037223     2.402826    -3.713357
 C    -1.967670     1.321506    -3.135409
 H     0.907989     2.813116    -4.531914
 H     1.258055     1.722523    -2.227016
 H     2.224866     1.092070    -3.562937
 H    -0.897948     3.167371    -2.932964
 H    -1.546190     2.903180    -4.556615
 H    -2.087344     0.530841    -3.910210
 H     0.218593     1.294164    -5.100726
 C     0.774341    -0.231907    -2.871711
 O     1.128170    -0.869647    -1.872746
 O    -1.394117     0.753529    -1.992559
 C    -3.359271     1.907645    -2.869627
 H    -3.815068     2.294384    -3.796614
 H    -4.031184     1.145048    -2.452284
 H    -3.294299     2.733552    -2.145622
  148
 Mechanism B Fe Int2 elongated si enantioface Nonet State E(B3/D3BJ/PCM)=-3102.47022
 N    -2.758221    -1.865757     1.913406
 N    -3.773926    -0.037906     0.123405
 C    -4.687610    -1.023667     0.632959
 H    -5.549586    -0.555620     1.158169
 H    -5.162586    -1.650055    -0.157122
 C    -4.066799    -1.987980     1.618972
 C    -0.785083    -2.509584     3.270435
 C    -4.872645    -2.973148     2.208871
 H    -5.926447    -3.040096     1.928651
 C    -2.212354    -2.682380     2.848704
 C    -4.396616     1.078410    -0.495286
 C     0.249091    -3.130469     2.537752
 C    -5.127356     3.410890    -0.405149
 H    -5.238600     4.346450     0.149779
 C    -4.315343    -3.839419     3.139444
 H    -4.918522    -4.619027     3.611679
 C    -2.967937    -3.682682     3.470377
 H    -2.489103    -4.325791     4.210825
 C     0.815927    -1.742076     4.918350
 H     1.038729    -1.203772     5.843780
 C    -4.904601     1.001380    -1.827792
 C    -0.510549    -1.813047     4.470883
 C    -5.481271     2.137939    -2.413491
 H    -5.864732     2.077855    -3.435633
 C    -4.547875     2.300756     0.226896
 C    -4.888901    -0.307646    -2.615141
 H    -4.231338    -0.997223    -2.066611
 C    -4.166646     2.403435     1.701308
 H    -3.575310     1.504603     1.929615
 C     1.563522    -3.039514     3.020650
 H     2.368540    -3.518135     2.458141
 C    -5.584684     3.342504    -1.719882
 H    -6.034641     4.217978    -2.195747
 C    -0.041229    -3.887277     1.265644
 H    -0.365499    -3.205669     0.461446
 H    -0.845009    -4.627917     1.408919
 H     0.854536    -4.415486     0.912986
 C    -1.613091    -1.154085     5.268351
 H    -2.310346    -1.894655     5.693465
 H    -1.198737    -0.569812     6.102738
 H    -2.215159    -0.474132     4.644847
 C     1.845446    -2.353841     4.201918
 H     2.873532    -2.299244     4.569549
 C    -5.419997     2.366831     2.597796
 H    -6.025988     1.466619     2.409886
 H    -5.140587     2.372026     3.665122
 H    -6.066217     3.242210     2.416639
 C    -3.305444     3.632589     2.030490
 H    -3.855680     4.575411     1.874439
 H    -2.993521     3.612551     3.087757
 H    -2.397096     3.667484     1.410682
 C    -6.298723    -0.930258    -2.678385
 H    -6.985946    -0.291801    -3.258598
 H    -6.270612    -1.919651    -3.165446
 H    -6.738047    -1.055839    -1.676901
 C    -4.318708    -0.169183    -4.036740
 H    -3.304628     0.254707    -4.029139
 H    -4.267267    -1.156217    -4.525149
 H    -4.947581     0.474397    -4.673629
Fe    -1.871519    -0.432031     0.369682
 N     1.789749     0.795696    -2.707425
 N     2.353241    -1.717565    -1.731227
 C     2.756103    -1.439403    -3.084669
 H     3.834897    -1.646304    -3.245328
 H     2.244868    -2.066905    -3.853284
 C     2.520333    -0.005426    -3.506666
 C     0.843140     3.028477    -2.176497
 C     3.057944     0.445172    -4.721264
 H     3.636625    -0.245553    -5.338868
 C     1.600921     2.090462    -3.065277
 C     2.990052    -2.832884    -1.129475
 C    -0.569439     3.001688    -2.169654
 C     4.603120    -3.724948     0.480102
 H     5.363739    -3.562422     1.246903
 C     2.848403     1.761257    -5.110490
 H     3.255005     2.139452    -6.051938
 C     2.115724     2.595537    -4.265065
 H     1.934623     3.640631    -4.521422
 C     0.829143     4.960884    -0.712670
 H     1.374168     5.715337    -0.139160
 C     2.682778    -4.172465    -1.515262
 C     1.554354     4.013347    -1.451449
 C     3.338013    -5.242781    -0.887485
 H     3.099417    -6.266717    -1.187924
 C     3.984837    -2.621423    -0.124463
 C     1.678476    -4.479967    -2.623909
 H     1.160662    -3.537267    -2.849374
 C     4.438853    -1.209783     0.238364
 H     3.581666    -0.547545     0.050809
 C    -1.258227     3.970927    -1.425837
 H    -2.350723     3.957910    -1.419252
 C     4.286144    -5.031775     0.110039
 H     4.783731    -5.878706     0.590074
 C    -1.335746     1.972155    -2.962557
 H    -1.199808     0.958851    -2.549693
 H    -1.002436     1.938468    -4.012878
 H    -2.410676     2.194245    -2.949394
 C     3.065577     4.084151    -1.465633
 H     3.438536     4.564565    -2.386539
 H     3.434280     4.671848    -0.612448
 H     3.527151     3.085547    -1.423836
 C    -0.565468     4.944632    -0.704888
 H    -1.117467     5.693982    -0.131620
 C     5.579175    -0.745212    -0.688994
 H     5.283932    -0.787063    -1.747582
 H     5.875315     0.293116    -0.460822
 H     6.469973    -1.383902    -0.565829
 C     4.851000    -1.037913     1.706846
 H     5.773782    -1.590105     1.949751
 H     5.051184     0.023504     1.922712
 H     4.060730    -1.377786     2.392827
 C     2.387877    -4.958253    -3.906111
 H     2.895624    -5.923177    -3.740206
 H     1.665306    -5.098688    -4.727757
 H     3.152071    -4.240982    -4.243015
 C     0.599152    -5.493689    -2.207254
 H     0.055412    -5.158808    -1.312243
 H    -0.136170    -5.625119    -3.018382
 H     1.025608    -6.486922    -1.991636
Fe     0.930080    -0.551927    -1.042823
 O    -0.932155    -1.391212    -1.195690
 C    -1.517322    -2.182552    -2.184825
 H    -1.908273    -1.582066    -3.030843
 H    -0.797921    -2.909086    -2.606007
 H    -2.368651    -2.770461    -1.785469
 C     5.912815     5.650938     3.710905
 H     6.681126     5.481335     4.475353
 C     2.391245     2.831789     2.118613
 C     3.921322     2.930671     2.181191
 C     4.400252     4.338081     2.467732
 C     1.888007     1.535872     1.475458
 O     5.367180     4.367565     3.402663
 C     0.362443     1.465537     1.311396
 H     1.989170     2.934788     3.140782
 H     4.348511     2.658901     1.199151
 H     2.337229     1.450385     0.469301
 H     0.042008     2.384218     0.782341
 O    -0.000789     0.342371     0.521809
 O     3.990715     5.334468     1.916186
 H     4.351409     2.238059     2.918592
 H     2.009191     3.692350     1.548124
 H     2.227122     0.655105     2.048208
 H     5.133139     6.325609     4.095926
 H     6.358585     6.112371     2.816589
 C    -0.356766     1.412303     2.658783
 H    -0.001928     0.555458     3.250824
 H    -0.201272     2.334495     3.240093
 H    -1.443640     1.305713     2.512256
  111
Mechanism C Fe S1 si enantioface Quintet State E(B3/D3BJ/PCM)=-2617.99643
Fe    -0.183251    -0.083687    -0.269763
Si    -1.333429     2.537487    -1.932727
Si     1.145555     1.031558    -3.066833
 N     0.651593    -2.413874    -0.415309
 N     0.132019     1.532015    -1.687149
 N    -1.825792    -1.119285    -0.157226
 C    -1.739981    -2.330534    -0.953449
 H    -2.595574    -2.999052    -0.765045
 H    -1.761558    -2.128141    -2.048426
 C    -0.470050    -3.117584    -0.680204
 C     3.094046    -2.366606     0.085098
 C    -0.484766    -4.516738    -0.721643
 H    -1.418700    -5.038820    -0.940023
 C     1.802178    -3.085618    -0.180547
 C    -2.950321    -1.017559     0.702960
 C     4.034197    -2.242531    -0.964070
 C    -3.921269    -0.984054     2.948001
 H    -3.795781    -1.053069     4.031723
 C     0.689649    -5.216432    -0.462303
 H     0.704768    -6.309457    -0.466667
 C     1.844664    -4.489568    -0.187052
 H     2.790303    -4.991410     0.025630
 C     4.676789    -1.375495     1.627725
 H     4.935713    -1.055454     2.640803
 C    -4.266538    -0.844222     0.170517
 C     3.419070    -1.950983     1.395928
 C    -5.360510    -0.753225     1.042542
 H    -6.363870    -0.622950     0.628598
 C    -2.795890    -1.103438     2.120192
 C    -4.529128    -0.753869    -1.331945
 H    -3.549350    -0.647839    -1.819417
 C    -1.453747    -1.427928     2.769120
 H    -0.682819    -1.304347     1.996091
 C     5.278730    -1.656304    -0.691631
 H     6.003878    -1.545396    -1.502174
 C    -5.199834    -0.810635     2.424401
 H    -6.064892    -0.727948     3.087685
 C     0.486245    -0.569484    -3.838300
 H    -0.542519    -0.442504    -4.211969
 H     1.116199    -0.873827    -4.691509
 H     0.481659    -1.398213    -3.112543
 C     3.730257    -2.744185    -2.357032
 H     3.665646    -3.844631    -2.385655
 H     4.515727    -2.439345    -3.063448
 H     2.770139    -2.360321    -2.732619
 C     2.450590    -2.132682     2.537597
 H     2.064935    -3.163237     2.587255
 H     2.929734    -1.905055     3.501138
 H     1.584885    -1.464736     2.420886
 C     5.599419    -1.221176     0.593356
 H     6.575561    -0.770687     0.791515
 C    -1.413103    -2.902026     3.215775
 H    -1.606592    -3.582740     2.371644
 H    -0.428811    -3.159282     3.641762
 H    -2.175379    -3.104712     3.986503
 C    -2.311188     2.576069    -0.321490
 H    -3.144671     3.294855    -0.395908
 H    -2.734128     1.597362    -0.049417
 H    -1.653011     2.898785     0.499299
 C     2.906326     0.772747    -2.443821
 H     2.938939     0.178808    -1.519238
 H     3.516505     0.258168    -3.204226
 H     3.385205     1.740918    -2.232134
 C    -1.092447    -0.491623     3.932301
 H    -1.787788    -0.598374     4.781119
 H    -0.083329    -0.724188     4.311837
 H    -1.097884     0.559811     3.611264
 C    -0.889653     4.330218    -2.346458
 H    -0.339039     4.431620    -3.293679
 H    -1.812818     4.929200    -2.430756
 H    -0.274216     4.760722    -1.541687
 C    -2.398006     1.861419    -3.346060
 H    -2.668461     0.805910    -3.192620
 H    -3.334785     2.438441    -3.418665
 H    -1.887419     1.943183    -4.318672
 C     1.246613     2.315998    -4.460491
 H     1.649557     3.276560    -4.102045
 H     1.933791     1.939568    -5.237912
 H     0.278580     2.513587    -4.946460
 C    -5.202102    -2.027468    -1.880506
 H    -6.198423    -2.171824    -1.430386
 H    -5.336799    -1.961347    -2.973289
 H    -4.613366    -2.932511    -1.667008
 C    -5.364697     0.481284    -1.714466
 H    -4.917176     1.407773    -1.326456
 H    -5.438240     0.571998    -2.810460
 H    -6.392982     0.416171    -1.323458
 O     1.382051     3.061587    -0.090123
 C     2.408019     3.828359    -0.612613
 H     2.411932     4.867059    -0.211259
 H     3.425760     3.416018    -0.414371
 H     2.339463     3.935373    -1.718077
 H     0.796181     2.241553    -0.952130
 C     2.761092     2.035916     2.158253
 C     2.895310     3.433485     2.765755
 C     1.646528     3.785360     3.574140
 C     0.396742     3.620545     2.716483
 H     3.797328     3.480185     3.396621
 H     2.959530     1.266262     2.927576
 H     3.482189     1.851695     1.351024
 H     1.561102     3.137479     4.465660
 H     1.693691     4.825280     3.936292
 H     0.473038     4.264885     1.825949
 H     3.029409     4.175518     1.965205
 C     1.384852     1.689191     1.639440
 O     1.205971     0.601263     1.056870
 O     0.318798     2.265910     2.191497
 C    -0.903628     3.875610     3.456297
 H    -0.937359     4.920480     3.801633
 H    -1.768082     3.700923     2.799570
 H    -0.996795     3.217023     4.334240
   27
delta-S-Nonalactone E(B3/D3BJ/PCM)=-503.25023
 C     2.615217    -0.054917    -0.223265
 C     2.147093    -1.429304     0.256204
 C     0.715506    -1.670238    -0.218329
 C    -0.205656    -0.582502     0.322095
 H     2.827379    -2.213584    -0.111525
 H     2.821884    -0.086568    -1.308712
 H     3.550438     0.271673     0.253808
 H     0.674690    -1.673930    -1.322560
 H     0.340789    -2.649389     0.120834
 H    -0.242123    -0.670331     1.425491
 H     2.180228    -1.476774     1.359130
 C     1.607178     1.074237    -0.045559
 O     1.922994     2.233509    -0.055276
 O     0.295020     0.746102     0.039420
 C    -1.628459    -0.645192    -0.224152
 H    -1.583371    -0.506607    -1.319289
 H    -2.009974    -1.667674    -0.052514
 C    -2.585977     0.378463     0.391434
 H    -2.636114     0.218318     1.484864
 H    -2.166070     1.388118     0.250829
 C    -3.999601     0.319262    -0.194948
 H    -3.944772     0.479085    -1.287293
 H    -4.409896    -0.699051    -0.062352
 C    -4.956173     1.340053     0.422234
 H    -5.960768     1.277072    -0.025739
 H    -5.065908     1.181812     1.508391
 H    -4.589654     2.369873     0.276415
   92
Mechanism A Fe S2 Int2 si enantioface Quintet State E(B3/D3BJ/PCM)=-1861.835766
Fe     0.099668    -0.173142    -0.120178
 O    -0.060673     0.978698     3.846026
 C     1.328701     1.332361     3.857033
 H     1.432878     2.113911     4.618875
 H     1.946026     0.461348     4.119924
 H     1.646213     1.706295     2.873210
 N    -0.060286    -1.962245    -1.403806
 C    -1.081120    -2.837108    -1.549921
 C     1.003866    -2.020800    -2.227185
 C    -1.071110    -3.789726    -2.574619
 C     1.068122    -2.951490    -3.272927
 C     0.015077    -3.841987    -3.452708
 H    -1.908602    -4.483385    -2.668813
 H     1.943176    -2.967127    -3.926861
 H     0.040125    -4.578545    -4.259902
 C     2.140409    -1.051663    -1.976839
 H     2.291565    -0.471400    -2.920011
 N     1.911405    -0.219641    -0.831263
 C     3.021691     0.522400    -0.364089
 C     4.001289    -0.093426     0.472281
 C     3.163098     1.902098    -0.692708
 C     5.064116     0.674035     0.967553
 C     4.239270     2.630772    -0.164003
 C     5.187871     2.029250     0.660826
 H     5.811343     0.202894     1.613070
 H     4.342525     3.691293    -0.411826
 H     6.022926     2.611898     1.059400
 C    -2.214568    -2.810817    -0.567763
 C    -2.090339    -3.547005     0.633291
 C    -3.403558    -2.112144    -0.871293
 C    -3.183134    -3.593374     1.511003
 C    -4.474746    -2.187061     0.031616
 C    -4.370967    -2.925719     1.210095
 H    -3.098682    -4.167859     2.437607
 H    -5.401621    -1.654632    -0.198245
 H    -5.218439    -2.979509     1.898710
 C    -3.511490    -1.255236    -2.108072
 H    -2.890511    -0.353027    -1.980164
 H    -3.162068    -1.777438    -3.011923
 H    -4.549228    -0.933452    -2.278954
 C    -0.805890    -4.263117     0.979994
 H    -0.498510    -4.962546     0.185984
 H     0.021230    -3.546784     1.112458
 H    -0.911655    -4.835291     1.913057
 C     3.908082    -1.569973     0.851174
 C     3.734320    -1.770553     2.366851
 C     5.106594    -2.378890     0.323037
 H     2.996192    -1.959950     0.377447
 H     2.824366    -1.264107     2.720862
 H     3.641344    -2.842732     2.609682
 H     4.594347    -1.376977     2.934168
 H     5.227397    -2.260208    -0.765713
 H     6.051341    -2.059596     0.794130
 H     4.978641    -3.453666     0.535930
 C     2.171300     2.600581    -1.618082
 C     2.848390     3.140701    -2.890171
 C     1.391099     3.711318    -0.894139
 H     1.442402     1.836281    -1.926377
 H     3.386453     2.343320    -3.427124
 H     2.100113     3.568706    -3.578339
 H     3.577917     3.935447    -2.660732
 H     0.856489     3.315486    -0.016104
 H     2.059228     4.516375    -0.544713
 H     0.643207     4.167576    -1.564012
 H     3.065510    -1.664721    -1.889719
 C    -1.962969    -0.132170     2.991651
 C    -2.869486     1.116501     2.878608
 C    -3.260696     1.567323     1.464146
 C    -2.109231     1.896448     0.493351
 H    -3.798668     0.894715     3.429062
 H    -2.219281    -0.885060     2.236845
 H    -2.115810    -0.579987     3.989495
 H    -3.869188     0.783452     0.980577
 H    -3.912779     2.450342     1.579290
 H    -1.375252     2.534473     1.045444
 H    -2.392899     1.948097     3.424920
 C    -0.482317     0.134854     2.905919
 O     0.294367    -0.365565     2.101123
 O    -1.509978     0.719613     0.056821
 C    -2.591858     2.726058    -0.714766
 H    -1.769879     2.711445    -1.450904
 H    -3.437787     2.194377    -1.188876
 C    -2.981244     4.177979    -0.423785
 H    -3.812585     4.214504     0.303884
 H    -2.132739     4.692620     0.065525
 C    -3.388469     4.965616    -1.674160
 H    -2.558442     4.940491    -2.403614
 H    -4.233523     4.450971    -2.167161
 C    -3.772505     6.417947    -1.387146
 H    -2.935493     6.970677    -0.927928
 H    -4.058194     6.952743    -2.307393
 H    -4.625628     6.477268    -0.690102
  119
Mechanism A Fe S2 TS1' si enantioface Quintet State E(B3/D3BJ/PCM)=-2365.07912
Fe    -1.338029    -0.840372    -0.346533
 O     4.418431     2.412940     4.338874
 C     5.325080     3.283929     5.013532
 H     5.637342     2.757312     5.924073
 H     6.200140     3.506194     4.383565
 H     4.836812     4.235827     5.273065
 N    -1.742899    -2.645360     0.910055
 C    -0.907850    -3.598591     1.382136
 C    -3.074817    -2.817221     0.985254
 C    -1.409662    -4.795861     1.905762
 C    -3.635515    -3.996276     1.494029
 C    -2.790785    -5.002132     1.950742
 H    -0.713436    -5.547465     2.282096
 H    -4.721933    -4.105536     1.530760
 H    -3.199340    -5.932257     2.354100
 C    -3.955334    -1.676591     0.519330
 H    -4.634931    -1.431548     1.364829
 N    -3.198513    -0.534724     0.081893
 C    -3.938556     0.667632    -0.057799
 C    -4.471240     1.053194    -1.320928
 C    -4.152713     1.509418     1.073611
 C    -5.181337     2.258131    -1.427994
 C    -4.871091     2.702533     0.916441
 C    -5.384352     3.082441    -0.322994
 H    -5.589631     2.555730    -2.398001
 H    -5.032041     3.351235     1.782364
 H    -5.941970     4.017176    -0.426432
 C     0.567641    -3.335007     1.414965
 C     1.422956    -3.916288     0.452600
 C     1.088224    -2.559023     2.477480
 C     2.805312    -3.717184     0.581161
 C     2.476058    -2.381576     2.566145
 C     3.331007    -2.961656     1.628081
 H     3.474880    -4.161034    -0.159999
 H     2.887219    -1.793082     3.391064
 H     4.412310    -2.824791     1.715425
 C     0.179682    -1.944419     3.517960
 H    -0.536133    -1.238555     3.067034
 H    -0.420349    -2.709739     4.037499
 H     0.760688    -1.400564     4.276803
 C     0.874723    -4.687837    -0.721436
 H     0.141692    -5.450689    -0.416619
 H     0.370281    -3.987445    -1.407629
 H     1.681666    -5.192302    -1.272889
 C    -4.300960     0.175248    -2.556923
 C    -3.599402     0.918910    -3.706079
 C    -5.641754    -0.419673    -3.024910
 H    -3.650825    -0.661847    -2.261508
 H    -2.639724     1.344874    -3.374263
 H    -3.397695     0.235767    -4.547816
 H    -4.214148     1.747826    -4.094580
 H    -6.133380    -0.986947    -2.218664
 H    -6.342652     0.367910    -3.349092
 H    -5.490848    -1.102971    -3.877546
 C    -3.614176     1.139520     2.453696
 C    -4.744606     0.897398     3.470378
 C    -2.616988     2.183122     2.987031
 H    -3.060740     0.196646     2.332029
 H    -5.452566     0.132275     3.114021
 H    -4.336615     0.558539     4.437568
 H    -5.323037     1.817094     3.659335
 H    -1.783400     2.333680     2.283390
 H    -3.096241     3.163098     3.146778
 H    -2.192807     1.861571     3.953176
 H    -4.635232    -2.079283    -0.268686
 C     2.966226     1.852704     2.561475
 C     2.306645     2.333610     1.270567
 C     1.395737     1.270316     0.652480
 C     0.765054     1.611991    -0.707749
 H     1.745708     3.257067     1.484703
 H     3.541866     0.925015     2.395659
 H     2.213405     1.586222     3.323844
 H     1.958253     0.331129     0.521648
 H     0.571434     1.036310     1.353771
 H     1.577184     1.820821    -1.425394
 H     3.094243     2.624901     0.554804
 C     3.903820     2.868978     3.178127
 O     4.177512     3.949334     2.715391
 O     0.042504     0.474497    -1.176032
 C    -0.175053     2.836684    -0.703097
 H    -0.969967     2.629358    -1.437398
 H    -0.683485     2.913325     0.274943
 C     0.324975    -0.320803    -3.605486
 C     1.396057     0.592212    -4.195358
 C     2.766230    -0.054235    -3.991146
 C     3.026073    -0.324058    -2.509967
 H     1.201955     0.762647    -5.266804
 H     0.265424    -1.246970    -4.203313
 H    -0.674017     0.132458    -3.619824
 H     2.813430    -1.008300    -4.547105
 H     3.570462     0.588365    -4.383142
 H     3.156874     0.647825    -1.998374
 H     1.370282     1.584790    -3.713929
 C     0.602976    -0.801241    -2.180371
 O    -0.174820    -1.731643    -1.736539
 O     1.929955    -1.017263    -1.875358
 C     4.263605    -1.177205    -2.230917
 H     4.265879    -1.406451    -1.152422
 H     4.142905    -2.145241    -2.749097
 C     0.481974     4.176618    -1.058526
 H     1.312830     4.400072    -0.367550
 H     0.942439     4.096039    -2.061476
 C    -0.500687     5.352333    -1.052692
 H    -1.338191     5.127871    -1.737743
 H    -0.954495     5.439181    -0.048845
 C     0.139690     6.685587    -1.441461
 H     0.957726     6.954237    -0.751996
 H     0.567448     6.644374    -2.457551
 H    -0.593727     7.507685    -1.423565
 C     5.593782    -0.527692    -2.623049
 H     5.624791    -0.348159    -3.712670
 H     5.671073     0.470062    -2.151065
 C     6.814963    -1.364770    -2.226574
 H     6.795950    -1.538082    -1.135233
 H     6.732877    -2.365176    -2.689100
 C     8.147505    -0.726601    -2.620701
 H     8.276131     0.260248    -2.144997
 H     9.001692    -1.354083    -2.319999
 H     8.213543    -0.576321    -3.711477
  119
Mechanism A Fe S2 TS2' si enantioface Quintet State E(B3/D3BJ/PCM)=-2365.07730
Fe     1.500577     0.232386     0.363272
 O    -8.373499     1.252788    -1.753164
 C    -9.793880     1.117327    -1.758409
 H   -10.179406     1.947449    -2.363447
 H   -10.095557     0.154001    -2.197581
 H   -10.198218     1.171800    -0.735921
 N     3.550055    -0.135825     1.131568
 C     4.343759    -1.230406     1.058318
 C     3.973287     0.954967     1.800343
 C     5.597807    -1.254981     1.677779
 C     5.221392     0.987866     2.437480
 C     6.042643    -0.131555     2.379247
 H     6.211199    -2.154688     1.603493
 H     5.527628     1.890641     2.970965
 H     7.018742    -0.134218     2.870945
 C     3.060879     2.159751     1.851527
 H     3.640512     3.022000     1.446807
 N     1.818800     1.956143     1.163119
 C     0.908523     3.044141     1.238530
 C     0.009051     3.150144     2.338098
 C     0.885328     4.039419     0.220356
 C    -0.890488     4.224253     2.386466
 C    -0.031361     5.096520     0.314670
 C    -0.916373     5.195194     1.386632
 H    -1.587660     4.302430     3.225508
 H    -0.052063     5.861023    -0.467165
 H    -1.624295     6.026632     1.442840
 C     3.887496    -2.433459     0.288087
 C     3.157924    -3.453150     0.939392
 C     4.277788    -2.567828    -1.064411
 C     2.843694    -4.615162     0.217106
 C     3.933181    -3.739406    -1.752715
 C     3.228163    -4.761085    -1.115224
 H     2.289008    -5.415172     0.714951
 H     4.232102    -3.851930    -2.798386
 H     2.977466    -5.674976    -1.660290
 C     5.062884    -1.481061    -1.762199
 H     4.546868    -0.509446    -1.709238
 H     6.055276    -1.337444    -1.303712
 H     5.216423    -1.724683    -2.823338
 C     2.682060    -3.296536     2.362907
 H     3.452335    -2.857741     3.015219
 H     1.801998    -2.631902     2.384645
 H     2.386284    -4.266650     2.788851
 C    -0.010927     2.109243     3.454089
 C    -1.314496     1.292889     3.437033
 C     0.242984     2.729515     4.839042
 H     0.805775     1.402894     3.247190
 H    -1.446188     0.791228     2.467748
 H    -1.297747     0.514772     4.218595
 H    -2.194383     1.932793     3.619903
 H     1.185286     3.300718     4.860667
 H    -0.566170     3.417685     5.135483
 H     0.303916     1.943901     5.610685
 C     1.843403     3.985853    -0.965601
 C     2.881395     5.122245    -0.915779
 C     1.102243     3.983580    -2.313580
 H     2.386582     3.031951    -0.884037
 H     3.444546     5.113494     0.030948
 H     3.605663     5.030104    -1.742872
 H     2.400640     6.111072    -1.003320
 H     0.362148     3.169705    -2.361905
 H     0.565356     4.930840    -2.487207
 H     1.810760     3.851665    -3.148478
 H     2.919490     2.411640     2.928200
 C    -6.197559     0.592225    -1.111985
 C    -5.361379    -0.495429    -0.440687
 C    -3.865907    -0.175350    -0.468344
 C    -2.944200    -1.258978     0.099016
 H    -5.717518    -0.619853     0.593724
 H    -5.916916     0.728797    -2.170537
 H    -6.022200     1.576280    -0.641361
 H    -3.546670     0.014722    -1.507469
 H    -3.668204     0.758351     0.086749
 H    -3.078114    -2.178987    -0.499338
 H    -5.558126    -1.459191    -0.941116
 C    -7.687167     0.325228    -1.056051
 O    -8.218396    -0.584639    -0.467321
 O    -1.615756    -0.741655    -0.122598
 C    -3.179278    -1.600615     1.585412
 H    -2.201853    -1.802597     2.050825
 H    -3.574068    -0.710985     2.106900
 C    -0.534223    -2.916362    -0.558736
 C    -0.858720    -2.931567    -2.060888
 C     0.161577    -2.184206    -2.928112
 C     0.333088    -0.716185    -2.513496
 H    -0.914851    -3.982478    -2.391570
 H     0.451560    -3.363589    -0.373115
 H    -1.265147    -3.532531    -0.004520
 H     1.145832    -2.679432    -2.849607
 H    -0.151164    -2.244462    -3.984060
 H    -0.636273    -0.192337    -2.662040
 H    -1.861327    -2.505559    -2.235392
 C    -0.506092    -1.540450     0.087514
 O     0.176890    -1.320929     1.121871
 O     0.651963    -0.693307    -1.144439
 C     1.406276     0.027935    -3.319349
 H     2.361641    -0.517869    -3.216997
 H     1.554896     1.010793    -2.839074
 C    -4.097800    -2.805035     1.829624
 H    -5.078325    -2.652324     1.346963
 H    -3.661825    -3.697104     1.341285
 C    -4.316266    -3.105648     3.316028
 H    -4.760164    -2.218163     3.802524
 H    -3.335314    -3.253196     3.803367
 C    -5.204866    -4.324366     3.568635
 H    -4.768750    -5.237238     3.128729
 H    -5.342773    -4.508564     4.646147
 H    -6.204931    -4.190564     3.123155
 C     1.082591     0.240984    -4.801641
 H     0.107022     0.754176    -4.892758
 H     0.958306    -0.733757    -5.306626
 C     2.147715     1.050860    -5.549149
 H     2.271919     2.030397    -5.053120
 H     3.123827     0.541026    -5.452812
 C     1.826961     1.264394    -7.029105
 H     2.612141     1.849395    -7.534478
 H     1.733343     0.303257    -7.562465
 H     0.874445     1.805382    -7.158542
  157
Mechanism B Fe TS1 si enantioface Nonet State E(B3/D3BJ/PCM)=-3220.43090
 N     0.326713    -3.703063    -0.093774
 N     2.052258    -2.328741     1.546936
 C     1.635521    -3.635261     1.992625
 H     2.505343    -4.281197     2.227733
 H     1.032700    -3.633762     2.931545
 C     0.801609    -4.382394     0.968515
 C    -0.829023    -3.682297    -2.302658
 C     0.543432    -5.747425     1.153410
 H     0.939194    -6.253377     2.037057
 C    -0.368464    -4.366379    -1.048173
 C     3.300641    -1.862138     2.023254
 C    -2.107182    -3.085996    -2.352023
 C     5.608101    -1.191165     1.563262
 H     6.428470    -1.039955     0.859616
 C    -0.201450    -6.431455     0.200939
 H    -0.416749    -7.496809     0.316751
 C    -0.651180    -5.732696    -0.919931
 H    -1.218037    -6.232617    -1.707266
 C    -0.537657    -3.289614    -4.676148
 H     0.072319    -3.368227    -5.580482
 C     3.531363    -1.590387     3.405855
 C    -0.029041    -3.780399    -3.464252
 C     4.793404    -1.138861     3.822147
 H     4.966100    -0.938525     4.882966
 C     4.375184    -1.667303     1.098319
 C     2.444635    -1.783053     4.462616
 H     1.496525    -1.911869     3.924240
 C     4.216614    -2.052552    -0.371874
 H     3.200718    -1.755464    -0.681494
 C    -2.583118    -2.613094    -3.584186
 H    -3.577096    -2.160762    -3.628061
 C     5.827204    -0.928233     2.915590
 H     6.800784    -0.567302     3.257847
 C    -2.948105    -2.952148    -1.109364
 H    -2.477907    -2.258932    -0.394164
 H    -3.069583    -3.916488    -0.590560
 H    -3.947038    -2.557541    -1.336719
 C     1.340587    -4.417534    -3.420464
 H     1.282310    -5.492777    -3.182658
 H     1.853430    -4.317767    -4.388183
 H     1.976969    -3.959369    -2.647767
 C    -1.810681    -2.721398    -4.740319
 H    -2.199752    -2.356970    -5.694893
 C     4.327063    -3.578852    -0.552635
 H     3.569804    -4.112801     0.036965
 H     4.195107    -3.861015    -1.610927
 H     5.320556    -3.934763    -0.232485
 C     5.200239    -1.350778    -1.317121
 H     6.233184    -1.711702    -1.181365
 H     4.925727    -1.552863    -2.365160
 H     5.201125    -0.261167    -1.170983
 C     2.692822    -3.044014     5.313646
 H     3.628096    -2.950255     5.890396
 H     1.871774    -3.203484     6.033039
 H     2.781662    -3.948408     4.693018
 C     2.269470    -0.559291     5.379258
 H     2.108454     0.360605     4.798622
 H     1.399895    -0.698959     6.042886
 H     3.147280    -0.396625     6.025512
Fe     0.740778    -1.492470     0.361586
 O    -0.571495     1.816611    -1.296424
 C    -0.995298     2.997724    -1.924127
 H    -0.151978     3.669437    -2.169042
 H    -1.564988     2.801408    -2.851474
 H    -1.667329     3.555481    -1.248353
 N    -1.567038     3.052039     1.647563
 N    -3.403007     1.172603     0.735292
 C    -3.864662     2.169521     1.660591
 H    -4.592049     2.882985     1.197829
 H    -4.430681     1.749275     2.521513
 C    -2.774087     3.039127     2.243732
 C     0.663577     4.099556     1.319107
 C    -3.057491     3.845604     3.358228
 H    -4.045746     3.793398     3.820504
 C    -0.620435     3.922317     2.079508
 C    -4.454729     0.358640     0.238860
 C     1.787508     3.286995     1.583283
 C    -6.040828    -0.222394    -1.537537
 H    -6.458987    -0.030989    -2.529688
 C    -2.072795     4.690239     3.852233
 H    -2.259934     5.315865     4.728883
 C    -0.841745     4.739891     3.193273
 H    -0.050908     5.415517     3.524301
 C     1.977101     5.429670    -0.227255
 H     2.053474     6.267124    -0.926455
 C    -5.011984    -0.697300     1.025720
 C     0.754494     5.184587     0.414350
 C    -6.051144    -1.482109     0.505880
 H    -6.467569    -2.289695     1.115103
 C    -5.007605     0.596059    -1.057281
 C    -4.515279    -0.996412     2.438099
 H    -3.679207    -0.311223     2.627454
 C    -4.543961     1.772454    -1.909948
 H    -3.610579     2.129980    -1.455380
 C     2.995106     3.570697     0.927961
 H     3.868362     2.947257     1.137010
 C    -6.566107    -1.259890    -0.769551
 H    -7.376199    -1.883161    -1.157946
 C     1.711016     2.135755     2.551706
 H     1.091113     1.321614     2.144506
 H     1.259392     2.439792     3.509681
 H     2.708936     1.723924     2.757066
 C    -0.421120     6.099364     0.152638
 H    -0.641364     6.736184     1.025676
 H    -0.217895     6.764945    -0.699089
 H    -1.341715     5.537972    -0.067184
 C     3.093029     4.633224     0.030759
 H     4.044331     4.847250    -0.463263
 C    -5.557402     2.932466    -1.858895
 H    -5.748705     3.254814    -0.823605
 H    -5.187697     3.805556    -2.423819
 H    -6.525912     2.636244    -2.296347
 C    -4.246067     1.386493    -3.367239
 H    -5.157112     1.088017    -3.912026
 H    -3.811457     2.239652    -3.914684
 H    -3.535824     0.547263    -3.424166
 C    -5.601330    -0.731661     3.497924
 H    -6.452159    -1.424412     3.385788
 H    -5.197735    -0.866176     4.515873
 H    -6.001767     0.291850     3.423347
 C    -3.963904    -2.425703     2.581459
 H    -3.146796    -2.610746     1.869090
 H    -3.570410    -2.589791     3.598736
 H    -4.743631    -3.184985     2.404315
Fe    -1.439690     1.122147     0.377003
 O    -0.541105    -0.308300     1.458437
 C    -0.805248    -0.527714     2.819429
 H     0.042926    -0.221137     3.457703
 H    -1.689790     0.044683     3.154328
 H    -1.010603    -1.594583     3.029480
 C    -0.204455     0.323389    -3.453281
 C     0.342053     1.300143    -4.497186
 C     1.854527     1.450483    -4.342435
 C     2.209228     1.832481    -2.907622
 H     0.087538     0.936690    -5.506056
 H     0.033351    -0.708705    -3.758325
 H    -1.296733     0.367234    -3.364272
 H     2.365036     0.502502    -4.591307
 H     2.241300     2.217191    -5.031916
 H     1.743005     2.800796    -2.657029
 H    -0.130867     2.288833    -4.397249
 C     0.397746     0.433476    -2.058646
 O     0.097910    -0.489260    -1.231767
 O     1.686263     0.851095    -1.980609
 C     3.706452     1.925486    -2.632230
 H     3.833348     2.028508    -1.542725
 H     4.177873     0.969224    -2.913998
 C     4.409446     3.086643    -3.341897
 H     4.324227     2.973687    -4.437614
 H     3.894543     4.033599    -3.094704
 C     5.892399     3.209089    -2.974747
 H     6.402666     2.257020    -3.207411
 H     5.985744     3.335987    -1.880874
 C     6.605261     4.359203    -3.687112
 H     6.141198     5.330579    -3.446212
 H     7.666910     4.418141    -3.398815
 H     6.564796     4.239396    -4.782939
  157
Mechanism B Fe TS2 si enantioface Nonet State E(B3/D3BJ/PCM)=-3220.43913
 N    -3.576836     1.872132     0.164300
 N    -3.605606    -0.865168     0.545939
 C    -4.521609    -0.079555     1.334180
 H    -5.556454    -0.466727     1.257218
 H    -4.308296    -0.077925     2.428854
 C    -4.567600     1.379595     0.934252
 C    -2.562169     3.797591    -1.064423
 C    -5.623258     2.176781     1.397345
 H    -6.396210     1.728525     2.025622
 C    -3.618619     3.176693    -0.200934
 C    -3.964637    -2.216369     0.329645
 C    -1.356443     4.238823    -0.476571
 C    -4.548138    -4.010438    -1.230697
 H    -4.735628    -4.357174    -2.248253
 C    -5.668673     3.517735     1.040416
 H    -6.481344     4.163674     1.382416
 C    -4.654335     4.019189     0.225780
 H    -4.646520     5.064958    -0.085763
 C    -1.956830     4.868599    -3.151896
 H    -2.183581     5.105947    -4.194980
 C    -4.107047    -3.149194     1.404179
 C    -2.865064     4.096190    -2.413831
 C    -4.470909    -4.475549     1.124194
 H    -4.582943    -5.183843     1.949067
 C    -4.214940    -2.668255    -1.006433
 C    -3.889891    -2.752993     2.866355
 H    -3.357536    -1.791521     2.862187
 C    -4.212851    -1.684059    -2.176792
 H    -3.371134    -0.988765    -2.022950
 C    -0.474647     5.010408    -1.248758
 H     0.453047     5.363335    -0.792367
 C    -4.679365    -4.916895    -0.178492
 H    -4.951444    -5.957200    -0.375352
 C    -1.020535     3.910083     0.956788
 H    -0.856092     2.828226     1.087863
 H    -1.835068     4.199094     1.641157
 H    -0.104036     4.421734     1.278137
 C    -4.141125     3.607030    -3.061131
 H    -5.029873     4.123815    -2.662412
 H    -4.119420     3.777026    -4.147414
 H    -4.297109     2.530495    -2.888394
 C    -0.777050     5.335930    -2.570958
 H    -0.085293     5.948863    -3.154963
 C    -5.500332    -0.837048    -2.185516
 H    -5.631988    -0.294869    -1.239481
 H    -5.477194    -0.095257    -3.002057
 H    -6.384711    -1.478061    -2.337168
 C    -4.015087    -2.334176    -3.553530
 H    -4.893167    -2.925877    -3.860172
 H    -3.869885    -1.556829    -4.321019
 H    -3.139486    -3.000666    -3.575977
 C    -5.228536    -2.569117     3.610496
 H    -5.775679    -3.525023     3.663767
 H    -5.061581    -2.222385     4.644336
 H    -5.887892    -1.844690     3.110754
 C    -3.007370    -3.741404     3.649871
 H    -2.049011    -3.922026     3.144340
 H    -2.791966    -3.342797     4.655163
 H    -3.501110    -4.716559     3.789798
Fe    -2.060889     0.153386    -0.103025
 O     0.241295     0.669652    -3.591707
 C     0.348319     2.074724    -3.399172
 H    -0.614651     2.507882    -3.104115
 H     1.096068     2.301623    -2.626656
 H     0.670684     2.492973    -4.361678
 N     2.714084    -1.644141     1.462215
 N     2.646011     1.209160     1.373519
 C     3.656605     0.520016     2.141841
 H     4.653187     0.512448     1.629831
 H     3.864632     1.003411     3.112191
 C     3.352314    -0.935591     2.417292
 C     2.159145    -3.857177     0.460632
 C     3.795811    -1.527906     3.609251
 H     4.291521    -0.913280     4.363098
 C     2.599759    -2.987186     1.606196
 C     2.650250     2.616263     1.558781
 C     0.794199    -4.097323     0.193366
 C     3.071154     4.882939     0.719144
 H     3.404350     5.545540    -0.082398
 C     3.583968    -2.887031     3.812309
 H     3.890260    -3.368693     4.744635
 C     2.998223    -3.629003     2.787354
 H     2.861854    -4.708188     2.878218
 C     2.778626    -5.417587    -1.292570
 H     3.551062    -5.933894    -1.869036
 C     2.248028     3.202874     2.803266
 C     3.164281    -4.532917    -0.274754
 C     2.280991     4.595654     2.964661
 H     1.973669     5.029607     3.920416
 C     3.076009     3.495571     0.512505
 C     1.761151     2.366640     3.986512
 H     1.713018     1.324078     3.645180
 C     3.631010     2.947107    -0.799462
 H     3.106370     2.001868    -0.999073
 C     0.449213    -4.991566    -0.831774
 H    -0.608344    -5.179041    -1.035520
 C     2.682577     5.442059     1.935314
 H     2.698517     6.525718     2.079121
 C    -0.282256    -3.433618     1.007259
 H    -0.310310    -2.346421     0.837284
 H    -0.106867    -3.578431     2.085031
 H    -1.274190    -3.837503     0.764345
 C     4.634810    -4.347274     0.026794
 H     4.926861    -4.869903     0.953203
 H     5.254151    -4.750530    -0.787660
 H     4.902309    -3.289085     0.164114
 C     1.431878    -5.646674    -1.572752
 H     1.147859    -6.342474    -2.366571
 C     5.131928     2.625843    -0.656152
 H     5.316307     1.900997     0.149424
 H     5.539406     2.207510    -1.591665
 H     5.702114     3.539928    -0.419863
 C     3.416681     3.863524    -2.013900
 H     4.045000     4.768371    -1.968804
 H     3.689606     3.332949    -2.940572
 H     2.369265     4.187453    -2.106102
 C     2.724021     2.436571     5.187632
 H     2.769853     3.456657     5.603735
 H     2.392245     1.764392     5.997156
 H     3.752062     2.154444     4.910587
 C     0.340178     2.756636     4.433228
 H    -0.369166     2.715856     3.594427
 H    -0.021438     2.071392     5.218332
 H     0.308528     3.776963     4.849084
Fe     1.444908     0.027864     0.309780
 O    -0.408703    -0.023680     1.124701
 C    -0.635136    -0.194216     2.502851
 H    -1.101829    -1.172233     2.723768
 H     0.307321    -0.139723     3.075830
 H    -1.305699     0.589575     2.904426
 C    -0.377929    -1.508243    -2.942578
 C     0.723162    -2.095457    -3.828564
 C     2.085544    -2.129671    -3.133284
 C     2.509170    -0.774741    -2.551910
 H     0.435492    -3.117975    -4.124674
 H    -0.515927    -2.105219    -2.029153
 H    -1.338890    -1.508311    -3.482404
 H     2.059013    -2.858289    -2.308166
 H     2.849646    -2.481806    -3.845971
 H     2.580900    -0.042688    -3.380505
 H     0.785941    -1.503295    -4.756055
 C    -0.129290    -0.072915    -2.524839
 O    -0.845903     0.487666    -1.631040
 O     1.493821    -0.311490    -1.661984
 C     3.876123    -0.833227    -1.857700
 H     4.001623     0.087320    -1.266752
 H     3.874103    -1.664356    -1.134517
 C     5.065421    -0.975231    -2.815979
 H     4.947812    -1.881324    -3.436752
 H     5.065381    -0.125633    -3.524412
 C     6.423525    -1.038865    -2.108159
 H     6.428184    -1.896070    -1.410870
 H     6.548503    -0.140289    -1.478518
 C     7.607182    -1.158620    -3.069398
 H     8.566207    -1.206196    -2.528811
 H     7.530130    -2.067012    -3.690718
 H     7.655235    -0.296039    -3.755264
  120 
Mechanism C Fe S1 TS1 si enantioface Quintet State E(B3/D3BJ/PCM)=-2735.98345
Fe     0.494116     0.374696     0.275326
Si    -1.363131     0.350953     3.021453
Si     1.555825    -0.721772     3.190800
 N     2.714173     0.902162    -0.702281
 N     0.067805    -0.413685     2.256443
 N     0.300793     2.248618    -0.206960
 C     1.555095     2.964218    -0.054266
 H     1.494478     3.979865    -0.477620
 H     1.841588     3.107828     1.012367
 C     2.716556     2.252250    -0.725737
 C     3.820704    -1.261539    -1.261519
 C     3.744094     2.989669    -1.325718
 H     3.698684     4.080715    -1.318210
 C     3.741331     0.238449    -1.280674
 C    -0.743006     2.952743    -0.862423
 C     4.674504    -1.888199    -0.324413
 C    -2.217347     3.271948    -2.788191
 H    -2.539208     2.975292    -3.789853
 C     4.794998     2.315245    -1.939612
 H     5.601100     2.863197    -2.434487
 C     4.789869     0.923273    -1.916729
 H     5.589672     0.347970    -2.386485
 C     3.342341    -3.410901    -2.270849
 H     2.839348    -4.002902    -3.040483
 C    -1.377690     4.071602    -0.236876
 C     3.163300    -2.020071    -2.256068
 C    -2.402819     4.751915    -0.909068
 H    -2.882247     5.607385    -0.425956
 C    -1.172448     2.570664    -2.169820
 C    -0.974816     4.560548     1.153453
 H    -0.313190     3.793068     1.579983
 C    -0.458742     1.484954    -2.969467
 H     0.188396     0.940398    -2.268204
 C     4.821868    -3.282114    -0.369586
 H     5.470029    -3.772942     0.361234
 C    -2.835615     4.356956    -2.172130
 H    -3.643283     4.895002    -2.675427
 C     2.680772     0.803740     3.180682
 H     2.178425     1.676666     3.627619
 H     3.597180     0.610877     3.764147
 H     2.985703     1.076751     2.157977
 C     5.438714    -1.086158     0.703711
 H     6.218045    -0.463418     0.233753
 H     5.934958    -1.748382     1.427694
 H     4.782612    -0.403728     1.264039
 C     2.296755    -1.359790    -3.298860
 H     2.814233    -0.520284    -3.789422
 H     2.002605    -2.077027    -4.079145
 H     1.380785    -0.957532    -2.842296
 C     4.158855    -4.041499    -1.332413
 H     4.287573    -5.126772    -1.358329
 C     0.458723     2.115932    -4.034478
 H     1.188937     2.803454    -3.579012
 H     1.018113     1.340602    -4.584407
 H    -0.125812     2.693185    -4.770184
 C    -2.594667     0.803945     1.668033
 H    -3.539627     1.159953     2.112029
 H    -2.224311     1.588264     0.990881
 H    -2.816120    -0.088386     1.063060
 C     2.447018    -2.190379     2.413689
 H     2.515394    -2.104778     1.319742
 H     3.469353    -2.282805     2.815651
 H     1.914380    -3.126744     2.639633
 C    -1.413064     0.461555    -3.603329
 H    -2.062448     0.918830    -4.367903
 H    -0.840346    -0.337319    -4.103530
 H    -2.052676    -0.008026    -2.842464
 C    -2.254160    -0.840999     4.191139
 H    -1.637315    -1.148869     5.048732
 H    -3.161986    -0.356118     4.589798
 H    -2.561681    -1.745718     3.644575
 C    -0.866134     1.881406     4.020438
 H    -0.308606     2.609809     3.412727
 H    -1.766973     2.387618     4.405078
 H    -0.243096     1.616967     4.889555
 C     1.249868    -1.169816     5.009397
 H     0.619668    -2.067820     5.108737
 H     2.220150    -1.393238     5.485767
 H     0.779956    -0.358924     5.587309
 C    -0.194383     5.888563     1.097380
 H    -0.821831     6.697347     0.687200
 H     0.129376     6.197028     2.105708
 H     0.701599     5.816633     0.462276
 C    -2.177768     4.704522     2.103291
 H    -2.764544     3.776021     2.155638
 H    -1.836531     4.949338     3.122339
 H    -2.856005     5.512413     1.784286
 O    -1.021242    -2.567956     1.462684
 C    -0.814136    -3.703715     2.224132
 H    -1.737508    -4.315667     2.338981
 H    -0.037995    -4.390103     1.809528
 H    -0.480984    -3.468182     3.259531
 H    -0.388934    -1.479036     1.889958
 C    -0.409844    -3.676233    -1.069217
 C    -1.606354    -4.625040    -0.988157
 C    -2.872802    -3.933785    -1.494130
 C    -3.097826    -2.625038    -0.744743
 H    -1.398904    -5.536882    -1.570738
 H    -0.041803    -3.615847    -2.110615
 H     0.442699    -4.012633    -0.464625
 H    -2.798086    -3.720947    -2.576338
 H    -3.749574    -4.585097    -1.354150
 H    -3.174700    -2.826747     0.336423
 H    -1.759234    -4.942305     0.053643
 C    -0.704327    -2.241297    -0.700338
 O     0.229055    -1.414632    -0.662221
 O    -1.932951    -1.762905    -0.882627
 C    -4.291522    -1.801809    -1.217604
 H    -4.223450    -0.810752    -0.739751
 H    -4.203791    -1.627566    -2.304827
 C    -5.651846    -2.427728    -0.893196
 H    -5.755606    -3.402896    -1.402417
 H    -5.705051    -2.645172     0.189808
 C    -6.834412    -1.535977    -1.286915
 H    -6.739416    -0.562402    -0.773420
 H    -6.773942    -1.310881    -2.367203
 C    -8.196274    -2.153718    -0.967852
 H    -9.021703    -1.486259    -1.262427
 H    -8.337807    -3.110947    -1.497605
 H    -8.301912    -2.356521     0.111198
